# Supplementary material for: Intercultural Competence Predicts Intercultural Effectiveness: Test of an Integrative Framework
Source: Int J Environ Res Public Health. 2022 Apr 8;19(8):4490. doi: 10.3390/ijerph19084490 (PMC9026297; doi:10.3390/ijerph19084490)
Supplement: Supplementary file 1 [file ijerph-19-04490-s001.zip]

Archive with 2 entries (2 files):
- supplementary materials/full.txt
- supplementary materials/sub.txt
