# Supplementary material for: Intercultural Competence Predicts Intercultural Effectiveness: Test of an Integrative Framework
Source: Int J Environ Res Public Health. 2022 Apr 8;19(8):4490. doi: 10.3390/ijerph19084490 (PMC9026297; doi:10.3390/ijerph19084490)
Supplement: Supplementary file 1 [file ijerph-19-04490-s001.zip › supplementary materials/full.txt]

MPQ_CE=~MPQ_CE2	MPQ_CE=~MPQ_CE3	MPQ_CE=~MPQ_CE4	MPQ_CE=~MPQ_CE5	MPQ_CE=~MPQ_CE6	MPQ_CE=~MPQ_CE7	MPQ_CE=~MPQ_CE8	MPQ_FX=~MPQ_FX2	MPQ_FX=~MPQ_FX3	MPQ_FX=~MPQ_FX4	MPQ_FX=~MPQ_FX5	MPQ_FX=~MPQ_FX6	MPQ_FX=~MPQ_FX7	MPQ_FX=~MPQ_FX8	MPQ_SI=~MPQ_SI2	MPQ_SI=~MPQ_SI3	MPQ_SI=~MPQ_SI4	MPQ_SI=~MPQ_SI5	MPQ_SI=~MPQ_SI6	MPQ_SI=~MPQ_SI7	MPQ_SI=~MPQ_SI8	MPQ_ES=~MPQ_ES2	MPQ_ES=~MPQ_ES3	MPQ_ES=~MPQ_ES4	MPQ_ES=~MPQ_ES5	MPQ_ES=~MPQ_ES6	MPQ_ES=~MPQ_ES7	MPQ_ES=~MPQ_ES8	MPQ_OP=~MPQ_OP2	MPQ_OP=~MPQ_OP3	MPQ_OP=~MPQ_OP4	MPQ_OP=~MPQ_OP5	MPQ_OP=~MPQ_OP6	MPQ_OP=~MPQ_OP7	MPQ_OP=~MPQ_OP8	CQ_MOT=~CQ_MOT2	CQ_MOT=~CQ_MOT3	CQ_MOT=~CQ_MOT4	CQ_MOT=~CQ_MOT5	CQ_MOT=~CQ_MOT6	CQ_COG=~CQ_COG2	CQ_COG=~CQ_COG3	CQ_COG=~CQ_COG4	CQ_COG=~CQ_COG5	CQ_COG=~CQ_COG6	CQ_META=~CQ_META2	CQ_META=~CQ_META3	CQ_META=~CQ_META4	CQ_META=~CQ_META5	CQ_META=~CQ_META6
MPQ_CE=~MPQ_CE2	0.00483624474392524	0.00190949328995731	0.00269846636135439	0.00209299134390013	0.00232958573360327	0.00275960594038315	0.0025678231171238	4.01886649733221e-20	-2.80315875432327e-20	5.73488468357042e-19	-1.38712896209703e-19	3.2381531652123e-20	-4.12029298050501e-19	1.86569900365699e-19	1.99171628472396e-19	-2.29637732741227e-18	4.65774155262181e-19	-2.58382887817768e-19	-1.40454208499932e-18	-1.31823968918435e-18	-7.85983244135896e-19	-2.47451576456288e-19	-1.8099676270561e-19	1.14037017532988e-20	-1.48947550686634e-19	-2.74049644584494e-19	-1.05334292380051e-19	-2.50559021505798e-20	-8.78939057670312e-20	9.09144039232556e-18	1.92022457838532e-18	2.89403647729495e-18	5.20538785250513e-18	5.57261377470849e-18	7.48565038362102e-19	-1.4818782865569e-18	-3.39122740253802e-19	1.52209466834649e-19	2.01583954410903e-18	1.14630225393593e-18	-4.35407838587077e-19	-1.76895547210861e-19	-5.767643342448e-19	2.70229224904715e-20	-6.45968787445603e-19	1.77388702423231e-18	9.2077333054373e-20	4.42626448796876e-19	7.27358661004553e-19
MPQ_CE=~MPQ_CE3	0.00190949328995732	0.00525603878726552	0.00246908555249021	0.00191490857057833	0.0021318131797628	0.00252600814531056	0.00234975337444785	7.40317236848494e-20	-1.42881226711772e-19	-3.29163551433785e-19	3.11488477404026e-19	-1.74529788587043e-19	1.04662349359464e-19	2.03772319442561e-19	-1.38455445609745e-18	-7.64106439990673e-19	1.07998773213163e-19	-7.41803872583404e-19	-4.04460700337772e-19	-6.15872047888148e-19	-5.2555075017303e-19	-2.40649510755255e-19	-2.06936696756126e-19	-1.10477030706083e-19	-6.28674618391903e-20	-2.59821563370472e-19	-1.63191796047873e-19	-7.83111887694686e-21	-9.82342670091666e-19	8.23061305760878e-18	1.66914437452202e-18	2.78189693266304e-18	6.22271866155696e-18	4.1650127534723e-18	-9.71976503901062e-19	-4.48724055250879e-18	-2.23631190734938e-18	4.63627213532907e-19	-1.79830521060663e-18	-7.11431690468079e-19	-1.35167143012774e-19	3.4945493058469e-19	-5.12904167776587e-19	-9.2176753545682e-20	-4.38760277104832e-20	7.33189707690237e-20	-3.21003658066057e-19	6.95679137695535e-19	2.87666153088194e-19
MPQ_CE=~MPQ_CE4	0.00269846636135439	0.00246908555249021	0.00892189846241339	0.00270633369117929	0.003012557566673	0.00356910656392987	0.00332059146886302	1.10970548266097e-18	4.4742301570001e-19	9.36364984927304e-19	5.49586369660772e-19	3.74159729174071e-19	1.00509243375551e-19	7.43620452760459e-19	-8.48124161903721e-19	-1.48552186910395e-18	2.63987386137237e-19	-7.86622279554285e-19	-1.11015443279789e-18	-9.12682204926114e-19	-3.94007708789983e-19	-4.98860652137945e-19	-4.30528413122607e-19	-2.67765775928919e-19	-2.89079755816646e-19	-6.49307068314433e-19	-5.02405904864962e-19	-1.38611846242631e-19	1.59284235759911e-18	1.12190046857966e-17	5.86519711020149e-18	2.76966058534437e-18	8.13631669611789e-18	9.74517141992403e-18	2.13823950928481e-18	-3.37484017433645e-18	-9.90348129507518e-19	-6.27972568504032e-19	-4.38309255680471e-19	-2.01905078809503e-18	4.71379689929544e-19	5.33291724759237e-19	1.26033681806596e-19	1.61123783914624e-19	1.6640785761695e-19	4.0126437562436e-19	-8.39298829244163e-19	9.59243247044372e-19	1.42741951953825e-18
MPQ_CE=~MPQ_CE5	0.00209299134390013	0.00191490857057833	0.00270633369117928	0.00673276547048835	0.00233669524629771	0.002768887596434	0.00257556916267839	-2.74529952274322e-19	4.09956558195367e-19	-2.46954399032486e-19	-1.31014517402347e-19	4.49787912878005e-20	-3.58114518100704e-19	-4.94031356079378e-19	1.23598512484005e-19	7.93110110032105e-19	4.85405406421188e-20	9.17914884307337e-19	7.54548680264159e-19	1.23820838276723e-18	7.97534853461643e-19	5.98670184685341e-20	-3.40885935056743e-19	-4.39049387799913e-19	-1.66256454540692e-19	-4.3742780549322e-20	-3.67830532891457e-19	2.13372250759124e-20	-1.90063452531136e-19	2.75370701187559e-18	2.98993361667776e-18	7.68204919150165e-19	4.57599734508594e-18	6.03114366023555e-18	6.60034272292939e-19	-4.92167883501297e-19	5.34996990910384e-20	1.19550863542136e-18	9.89887677311837e-19	4.1861098724346e-19	6.01147549049757e-20	-1.77711826183049e-21	-2.53399854371396e-19	-2.01029748317701e-19	1.30100708526188e-19	-3.0375169273263e-19	-3.43084802569599e-19	-3.08365470947485e-19	-3.75989581243215e-19
MPQ_CE=~MPQ_CE6	0.00232958573360327	0.0021318131797628	0.00301255756667299	0.00233669524629771	0.00565088368255999	0.00308030757130181	0.0028666016774132	1.75739752527929e-19	2.37452285946831e-19	3.99095266881614e-19	-3.69648677331477e-19	-1.36268792067096e-20	-4.88139874111678e-19	5.76401327364334e-20	-8.40889322404677e-19	-9.31037551338076e-19	-1.88546246566399e-18	-3.47218039613984e-18	-1.42082807397885e-18	-2.31709686115798e-18	-1.74984607135392e-18	7.46836321651601e-20	1.31812416620929e-19	1.30204232766238e-19	-8.34414706318361e-20	-2.47091259284602e-19	-3.27192238757078e-19	-8.16518859999507e-21	9.56694405079145e-19	6.62233113629061e-18	3.46813754971142e-18	7.10425508834484e-19	4.99776550007816e-18	7.31760898407686e-18	8.10937383340269e-19	-1.31348505756457e-18	-1.75390024810133e-19	-1.14907027839658e-19	3.65563784219744e-19	-2.41392278693293e-19	1.82193749564996e-19	1.16735569602489e-19	1.38475449470474e-20	2.32416036090959e-20	1.926926514035e-19	-3.42441832729138e-19	-9.19433740391324e-21	-1.55724492739307e-19	-3.228990609021e-20
MPQ_CE=~MPQ_CE7	0.00275960594038316	0.00252600814531056	0.00356910656392988	0.00276888759643401	0.00308030757130182	0.00668058030097285	0.00339557526271379	6.38252667612148e-19	6.52651367893503e-21	-1.8973988221234e-19	-1.91220122428181e-19	-3.48865705415242e-19	4.09118210564586e-19	8.57866488726005e-20	-3.32834657582146e-19	1.41433066957207e-18	4.43590337840647e-19	1.12786434088996e-18	1.68955043415419e-18	1.27292386874863e-18	2.13847547695635e-18	-2.89108081131097e-19	-4.57385780722438e-19	-3.66391596692244e-19	-3.48792095873044e-19	-3.24468748778247e-19	-1.617325451213e-19	-2.32642720754711e-20	-1.02734959982829e-17	1.06957419835693e-17	-2.98820783933511e-20	-5.7018376156427e-18	3.29596458684899e-19	3.41893784694889e-18	-6.99102200284357e-18	-5.22721708041082e-18	-1.33408826525987e-18	6.94441387431948e-19	1.20520788668533e-19	-7.01086990641684e-20	-2.67096467575389e-19	-2.2345824530386e-19	-2.12968683715207e-19	-2.11083615907917e-19	-3.42991907784465e-19	3.09409973239242e-19	5.52788240839876e-19	4.0563276514727e-19	7.79046171609355e-19
MPQ_CE=~MPQ_CE8	0.00256782311712381	0.00234975337444785	0.00332059146886302	0.00257556916267839	0.0028666016774132	0.00339557526271379	0.00709834730452384	-3.23167253837834e-19	1.81388031223876e-19	3.9243188838133e-19	-1.64122653111861e-19	9.38424080911876e-20	-8.4092547510285e-20	5.34211110995289e-20	7.95077436206718e-19	-1.4656489748387e-18	8.49447340020157e-20	-6.6806652035818e-19	-5.44679728529475e-19	-6.2191153443778e-19	-2.57755848898087e-19	-1.42349783012775e-19	-3.93871082616971e-19	-1.81806662087708e-19	-1.40645389352331e-19	-4.7287010155865e-19	-3.91719904081348e-19	-9.82650852660987e-20	6.70419431472388e-19	7.93839795770285e-18	2.18998338340603e-18	1.06584971274179e-18	4.05499931703901e-18	5.98004123450473e-18	2.64705247906718e-19	-1.3727757167097e-18	-2.63642204685907e-20	1.07574155141898e-18	1.73917914687738e-18	8.73673240470315e-19	-3.08993585701732e-19	-2.20305720629966e-19	-2.883517891046e-19	-1.19937269094844e-19	-2.47858844120277e-19	5.53069219242135e-19	2.70375764191232e-19	2.30851253393856e-19	6.7118986074561e-19
MPQ_FX=~MPQ_FX2	-8.25708199252873e-18	-5.69331196518707e-18	-1.65890059825212e-17	-6.15229348363384e-18	-5.94199593528554e-18	-1.85068578002717e-17	-6.9030407471356e-18	0.00476342914495485	0.00297651588391862	0.00320335549455434	0.0033635656029766	0.00231624921181095	0.00167827286789692	0.00237228298115328	-9.59575941841537e-20	1.34684194474582e-21	-1.25214372422813e-19	-9.29271369825033e-20	-4.25061162875226e-19	-3.08900386265626e-19	-4.72346376151036e-19	-5.67755734726773e-20	1.31155855367075e-18	2.86676249507426e-19	-3.28450821407785e-19	-5.78513002696655e-19	1.73639540663351e-19	-4.22956350664063e-19	-2.54359793901826e-18	4.60573548225235e-18	6.17618283479758e-18	8.11612912300865e-18	6.61071338168251e-18	-1.22858541360825e-17	-1.0964142279812e-17	3.21738279671061e-18	-1.55574778873404e-18	-1.56302551139756e-18	-3.42433925491418e-19	1.181142667042e-18	-2.71994397912808e-20	-1.96917009410921e-20	2.23822692611937e-20	6.68145904427975e-21	-2.91795632844278e-20	4.09727171950402e-20	3.73236692212802e-21	1.83532451668246e-19	-6.29371983479191e-20
MPQ_FX=~MPQ_FX3	-8.94628280929814e-18	-6.32113819873045e-18	-1.85385557549816e-17	-5.88463547925163e-18	-6.30915176245887e-18	-2.04959005756302e-17	-6.85479499166409e-18	0.00297651588391862	0.00456299179802846	0.00345033705875533	0.00362379091947492	0.00249666055158489	0.00180904784126498	0.00255678913859104	2.53074450663587e-19	-2.55297530811528e-19	-2.63970989595582e-19	-2.05293262305504e-19	-5.31612790036475e-19	-4.63346297367233e-19	-5.94434709288038e-19	-1.18448416663621e-18	2.66221074582379e-18	6.51701883224953e-19	-6.82942527596998e-19	-1.00986878871643e-18	1.02199231066497e-18	8.39055305732722e-19	-2.90852522432544e-18	5.02282102564254e-18	-4.89555087298428e-19	1.04440028277228e-17	5.25947974976505e-18	-8.91116127035282e-18	-1.12520759933578e-17	3.37005887354574e-18	-1.77384451337942e-18	-1.60645855178899e-18	-2.3441588942365e-19	1.2173963765967e-18	-1.4068345761533e-20	2.13218768327009e-20	8.71362009883788e-21	4.54849913665422e-20	-1.75111384283222e-20	-2.91340469985967e-20	-6.63815369489781e-21	2.44882083917793e-20	-1.19603223308628e-19
MPQ_FX=~MPQ_FX4	-9.08279927557259e-18	-7.04331140378643e-18	-1.95546159283779e-17	-7.08436417852299e-18	-6.72040025194156e-18	-2.24448991095305e-17	-7.27073926051876e-18	0.00320335549455434	0.00345033705875534	0.00479354151298935	0.00389691237003187	0.00268752287719651	0.00194746678075318	0.00275164994823034	4.66558034723994e-19	-1.79381471317848e-19	1.66305702669584e-19	-1.19321949078284e-19	-4.35147836141314e-19	-3.51026565538809e-19	-4.20753398777889e-19	-1.02259455505577e-18	2.33857214793257e-18	6.22154123532393e-19	-9.47343956565798e-19	-1.19261519977434e-18	1.34524656639842e-18	9.52014835168607e-19	-2.99651887375591e-18	5.4779695088818e-18	-9.43756253890515e-20	1.12279105497605e-17	5.98223153138727e-18	-9.43366600969857e-18	-1.23663897855317e-17	3.66485368510339e-18	-1.82332196759617e-18	-1.68326401514979e-18	-3.1921208718797e-19	1.24566072261865e-18	3.0326856373603e-20	1.59312593328068e-21	2.01256055369413e-20	1.22871692150658e-19	1.22486739884278e-19	1.24123332307141e-19	3.36398163656557e-20	2.31920274299086e-19	4.05708225625728e-20
MPQ_FX=~MPQ_FX5	-1.36702243241291e-17	-8.96451148479335e-18	-2.82460478278128e-17	-9.5273831422177e-18	-1.0138962609893e-17	-3.11756505541799e-17	-1.07005459404964e-17	0.0033635656029766	0.00362379091947492	0.00389691237003187	0.00549814413582243	0.00282157094084451	0.00204452716388532	0.00288926360462838	2.93369801781994e-19	-2.90554213535745e-19	-3.79760731623277e-19	-3.03451419239326e-19	-8.45711037595418e-19	-7.24146204043067e-19	-8.52585211872981e-19	-1.07059527531762e-18	3.30423951741027e-18	7.10308784267946e-19	-9.08186831692525e-19	-1.34797478770832e-18	1.48551193595806e-18	1.00335506250265e-18	-4.98169909485677e-18	7.70931273202707e-18	-3.92204498002629e-18	1.58047705767617e-17	8.38596304775895e-18	-1.14627567332253e-17	-1.76058955601226e-17	5.33696192060678e-18	-2.49826460428671e-18	-2.28366878322586e-18	-3.41086559788811e-19	2.03629216219499e-18	-4.3411692551547e-20	-1.78482086659017e-20	-8.11109020918226e-21	-1.42223567428486e-21	-6.77569952273523e-21	1.02024695859724e-19	7.4659735253247e-20	1.8805128318128e-19	-4.41006630300367e-20
MPQ_FX=~MPQ_FX6	-6.87475252957893e-18	-4.93527786383039e-18	-1.44094114656494e-17	-4.80558913230405e-18	-5.05792853613496e-18	-1.62053346771694e-17	-5.33334072861084e-18	0.00231624921181095	0.00249666055158489	0.00268752287719651	0.00282157094084451	0.00507244123760119	0.0014074602031905	0.00198962396458758	1.38211569644537e-18	-5.43821207482811e-19	-1.52188015894949e-19	-1.98143348844277e-19	-4.65935592707829e-19	-3.13810631783598e-19	-4.38608077436118e-19	-5.70350162016776e-19	1.10546421954443e-18	3.99349523831559e-19	-1.1311279115346e-18	-1.07712777642957e-18	3.52303209193347e-19	1.30749778844007e-19	-2.59498925354309e-18	4.18981763982104e-18	-7.69427995792111e-19	7.62975527758524e-18	4.15425643802753e-18	-7.25145036427034e-18	-8.98755096450935e-18	2.716805608846e-18	-1.3236298412381e-18	-1.19288849528454e-18	-2.89550900366231e-19	5.94200872392669e-19	-2.42426794504238e-20	-5.9676202147103e-21	2.12398022200163e-20	3.33917179290318e-20	5.00915067608563e-20	8.39632582872497e-20	2.75328346646338e-20	1.72681685447903e-19	-2.75488160899087e-20
MPQ_FX=~MPQ_FX7	-5.40550414410902e-18	-3.33171527241721e-18	-1.05166951105838e-17	-3.85235818520263e-18	-4.10875424339238e-18	-1.09857953950183e-17	-3.98309462022666e-18	0.00167827286789692	0.00180904784126498	0.00194746678075318	0.00204452716388532	0.0014074602031905	0.00385800957143252	0.00144161135718314	2.59993694603087e-18	-8.12623350886794e-19	-1.69841698711137e-19	-1.90539653941726e-19	-2.52096954982982e-19	-3.00578389279884e-19	-4.27364175970362e-19	-1.16807913850296e-18	9.53344899139333e-19	-3.79051355359384e-19	-2.10783228445331e-18	-6.68226553834775e-19	-3.17758688460078e-19	1.95737798430101e-19	-1.63307640149819e-18	3.78943868173283e-18	-7.20587854696888e-19	5.40205613328013e-18	3.30014249632338e-18	-5.55296129514569e-18	-6.32589254705514e-18	1.95567620390065e-18	-1.01865371338567e-18	-8.33280677922919e-19	-2.43948105297979e-19	2.6961399020298e-19	1.62357883779423e-21	9.46644126732691e-21	1.16204462801168e-20	2.1126094964759e-20	1.7531010242438e-20	-2.19809266410314e-20	6.01906006699651e-20	1.48115085380139e-19	-5.08170035965417e-21
MPQ_FX=~MPQ_FX8	-7.00863306904953e-18	-4.76424650957071e-18	-1.44024741340015e-17	-5.56167697654772e-18	-5.21230387059737e-18	-1.63713258606768e-17	-5.61374003032153e-18	0.00237228298115328	0.00255678913859104	0.00275164994823034	0.00288926360462838	0.00198962396458758	0.00144161135718314	0.00352463830101048	1.20229420157964e-19	5.53562097698279e-20	-8.94851348277491e-20	-8.79630856553582e-20	1.20363605465651e-19	-3.40063116942005e-19	-2.16116055902857e-19	-1.02108549787143e-18	2.01293845799197e-18	2.18085772830954e-19	-6.37240897560114e-19	-1.4301346588854e-18	1.04395940929759e-18	1.06365018761998e-18	-2.28202481798338e-18	3.27061630762607e-18	1.08327300677173e-19	8.02136940394423e-18	3.97729924138692e-18	-7.45861823672356e-18	-9.10446623357442e-18	2.75601624309303e-18	-1.28751139229913e-18	-1.20926813435663e-18	-1.67878718016877e-19	1.01875190094059e-18	2.78022078285126e-20	-3.49488897852691e-21	6.13422952299126e-20	3.18997346513676e-20	5.52551138254614e-20	-9.75101844080232e-20	-3.07263932079927e-20	9.22662258964628e-20	-2.11221794356899e-19
MPQ_SI=~MPQ_SI2	-2.14127429064917e-21	-1.58458702040883e-18	-8.46666868665431e-19	4.05942177861551e-19	-5.34851732848784e-19	-4.55390416502882e-20	1.04728003792611e-18	-9.17792639300751e-20	2.68981027367394e-19	4.94224297047105e-19	2.79017143844667e-19	1.36626244063337e-18	2.60777132566847e-18	1.43852788162773e-19	0.00219239349150476	0.000461181121317102	0.000406145171605551	0.000564983545628465	0.000419277788148461	0.000454016225979919	0.000409567627083155	1.18232077631735e-18	2.11360428427136e-18	1.82134501592609e-18	7.4852976295668e-18	1.82479770426753e-18	4.62051600693296e-18	9.71534692518078e-19	3.92162125590675e-18	1.68125704368535e-18	5.10157511147749e-18	7.21617819175e-18	5.33684195896733e-18	5.30283707910071e-18	4.15323669057431e-18	3.35783423127528e-19	3.02517035945948e-19	5.10556875938253e-19	7.85774873773152e-19	-5.63157685559346e-20	-8.12789889574837e-20	-7.92808191945209e-20	-9.39943062855003e-20	-1.28514011108961e-19	-8.66697694301883e-20	-2.05783155505526e-19	6.96189239136477e-20	-1.99317557288249e-19	-2.29049990217246e-19
MPQ_SI=~MPQ_SI3	-2.53201413078931e-18	-1.08626080393996e-18	-1.34805528422044e-18	1.41507134728494e-18	-3.25489542344457e-19	2.02122808958751e-18	-9.08375961514707e-19	1.00636646777347e-20	-2.23445323685449e-19	-1.26081167010885e-19	-3.213331427312e-19	-5.75527191020607e-19	-7.96781920813925e-19	1.0116993005859e-19	0.000461181121317102	0.00277336638944262	0.000799745410270455	0.00111214551720923	0.000825745521580542	0.000894148134346986	0.000806738669805133	-1.07670768911227e-18	-3.06644281883619e-18	-8.55503021455326e-19	-2.28257728515722e-18	-1.63297021477403e-18	2.60412141472359e-18	-7.75608561203236e-19	7.01741472105852e-18	3.81230737569844e-18	8.83297757874465e-18	1.45625263359473e-17	1.07496851848177e-17	9.53392964885808e-18	7.60129234255718e-18	1.29622127068335e-19	7.60283947018302e-20	4.47852357781775e-19	4.8760426073926e-19	9.85689739923369e-20	-3.11019503105184e-19	-3.00181896827626e-19	-2.25438319072096e-19	-2.95620918086987e-19	-1.67505589057019e-19	-2.62851604289185e-20	-2.41409811326159e-19	-1.86003825391888e-19	-2.18652557279369e-19
MPQ_SI=~MPQ_SI4	-1.59871406520417e-19	-3.43209085854366e-19	9.24408700202552e-20	3.94182685266596e-19	-1.54315516289259e-18	4.9898808688562e-19	3.89023568383108e-19	-6.10671427642987e-20	-1.73975489694695e-19	2.80207354450528e-19	-3.08775453410205e-19	-1.32224542175157e-19	-1.2228481717089e-19	-5.36010521591007e-22	0.000406145171605551	0.000799745410270453	0.00146082787265641	0.00097798380241101	0.000726785766173823	0.000786970539099451	0.000710240131822463	3.45699123022916e-19	-1.25558304648292e-18	1.04661151821333e-19	-1.99471939984065e-20	-3.91252331310278e-19	2.56502011012517e-18	-4.20160054257442e-19	7.46429435499501e-18	4.71408073824067e-18	8.32618707588114e-18	1.31518595591453e-17	1.0231811149095e-17	8.71663197917571e-18	6.69152189371789e-18	5.80291854665676e-19	-4.78677505202485e-20	1.08931965083264e-18	8.68940052139432e-19	1.80742117127452e-19	-2.41519670138276e-19	-3.33870405147519e-19	-2.64400281739868e-19	-2.68559756143747e-19	-1.88813222651201e-19	3.93705164782721e-20	-2.72845217432258e-19	-2.10741350788231e-19	-2.34706413149752e-19
MPQ_SI=~MPQ_SI5	-7.73247716702562e-19	-1.29787298616011e-18	-8.91091897432947e-19	1.54021863154443e-18	-2.87745550139109e-18	1.66658313148733e-18	-8.76199262398324e-20	4.37745596640223e-20	-3.0384242472548e-20	9.28026434393042e-20	-1.28301605655275e-19	-1.31777148856479e-19	-9.59911411650954e-20	7.64131990676709e-20	0.000564983545628465	0.00111214551720923	0.000977983802411012	0.00247174623736392	0.00101040940015895	0.00109405113256685	0.000987676290343303	1.89301961211916e-19	-1.36462560641445e-18	-9.69099899344288e-20	1.14301264145427e-19	-4.44968927423661e-19	1.08585371620422e-18	-4.37391757116151e-19	1.49366362293941e-17	9.02184406055965e-18	1.45226820005814e-17	2.31728307176217e-17	1.91749994095325e-17	1.75533543411443e-17	1.26570897684378e-17	7.26957365976784e-19	7.12393366159382e-19	5.05956261154713e-19	9.22594776644745e-19	4.10103319730543e-19	-2.22265737233345e-19	-2.22196781615579e-19	-1.9842213203983e-19	-2.56088378763797e-19	-1.64405303057715e-19	6.34161186295735e-20	-2.001270060462e-19	9.87292488660072e-20	4.16925919812232e-20
MPQ_SI=~MPQ_SI6	-1.86408311036882e-18	-8.27085125283282e-19	-1.09193727247325e-18	1.17650699961371e-18	-9.65500099866462e-19	1.76178101490441e-18	-1.41601732474438e-19	-5.42205793148079e-20	-1.12306913610095e-19	3.4656372186884e-20	-2.72571556477548e-19	-1.90209103625735e-19	-1.75502197808139e-20	4.74010366580486e-19	0.000419277788148461	0.000825745521580542	0.000726785766173825	0.00101040940015895	0.00179635401104418	0.000812680246721263	0.000733330761902984	-7.51719070943966e-20	-7.63412588376968e-19	-6.75063284421615e-20	-1.48723761230366e-19	-2.32110406237041e-19	1.70203633780213e-18	-1.13435249013519e-19	9.61544622333279e-18	5.50914711276285e-18	1.00299287173988e-17	1.57691843895529e-17	1.1828448633973e-17	1.10772230443922e-17	8.75770173838601e-18	4.36289772024269e-19	2.87102599344045e-19	2.9521210714387e-19	5.12924479375536e-19	2.58338137637911e-19	-2.44486423706551e-19	-2.55602446927331e-19	-2.62037990195531e-19	-3.55776563196695e-19	-2.60964036871003e-19	1.285034548914e-19	1.35395900550208e-19	-1.48355129883238e-19	2.71685985894584e-19
MPQ_SI=~MPQ_SI7	-1.59814799013847e-18	-1.04139397595123e-18	-1.03563608060204e-18	1.76174724073253e-18	-1.78263835191992e-18	1.66097344684295e-18	-1.95759576715264e-19	-8.04557709944592e-20	-1.94432248268208e-19	-4.39524733428389e-20	-3.89468443624647e-19	-1.60162690872696e-19	-1.52177766199173e-19	-1.04983350387493e-19	0.00045401622597992	0.000894148134346988	0.000786970539099454	0.00109405113256685	0.000812680246721265	0.00207273990810024	0.000794077941378977	-8.3562980014905e-19	-6.007201486137e-18	-1.3008956793732e-19	3.76926450906767e-19	-1.05655481389612e-18	1.12485283051709e-17	-1.43702143348326e-18	6.22709353399318e-18	3.74248912574207e-18	8.54101943648473e-18	1.44950222528552e-17	1.18767524212077e-17	9.40188345265516e-18	7.13378543749732e-18	2.12611779488256e-19	7.6406511659433e-20	3.59244088334041e-19	4.69808562330763e-19	1.42968352445171e-19	-2.2063950668228e-19	-1.28147971264874e-19	-2.08269216579401e-19	-1.19415404851532e-19	-2.01784492513197e-20	3.72203693146859e-20	-5.70437194536087e-19	-6.31500297304602e-19	-5.7261882395667e-19
MPQ_SI=~MPQ_SI8	-1.29796016131845e-18	-1.02457540662208e-18	-6.98046583435289e-19	1.12406496911031e-18	-1.41344363656624e-18	2.20784815303217e-18	8.26380449392392e-21	-9.39134245352407e-20	-1.66185038899143e-19	5.63498726888475e-20	-2.63161621179497e-19	-1.54401097405373e-19	-1.88159484809866e-19	1.43755485327218e-19	0.000409567627083155	0.000806738669805132	0.000710240131822464	0.000987676290343302	0.000733330761902983	0.000794077941378975	0.00218445462369201	-1.0635936730726e-19	-1.03987840874058e-18	-1.0025089013083e-19	-1.39776330684204e-19	-7.83322367330498e-19	4.06896444387641e-18	9.32441074872772e-20	6.27924199115804e-18	2.67841213350995e-18	8.06963678473828e-18	1.2318006057068e-17	9.09222548999915e-18	9.65568247218244e-18	6.33315076216837e-18	6.75475815040944e-19	1.89904411728972e-19	4.11172903473188e-19	6.82806351222665e-19	8.70561992116185e-20	-1.89405804993899e-19	-1.63594593900217e-19	-8.2165969345906e-20	-1.20451662995227e-19	-1.09993427269237e-19	-2.5897893103389e-20	-5.57295764104095e-19	-2.78011917582136e-19	-3.44951406462026e-19
MPQ_ES=~MPQ_ES2	2.37701710486605e-19	-1.16147954367486e-18	1.77066260427693e-18	-9.63439253780812e-19	-1.15754030810865e-18	3.128581958776e-18	-1.7904572648083e-18	-6.4117028479968e-19	-1.74302289061436e-18	-1.85630858513592e-18	-1.55856049293706e-18	-8.28906773351183e-19	-1.39625004948345e-18	-1.60725330434285e-18	9.98215928557954e-19	-1.41975517867889e-18	4.94265311108547e-20	-2.16074913808539e-19	-2.8160904834412e-19	-1.04896710861767e-18	-3.48407939847336e-19	0.0018994565977018	0.00107234145750672	0.000824530226031294	0.000548332588543465	0.00101147389646587	0.000974815820137383	0.000359597473289394	2.09179235225839e-18	-9.57434533222735e-19	4.19948965993085e-18	-8.55759220996819e-19	1.24316453750479e-18	2.97041329121915e-18	6.10461229879959e-18	-2.04213952960558e-18	-2.84993614453462e-19	-3.3972042977006e-19	-7.72482074760913e-19	-8.55307196989922e-19	3.51622831618608e-21	4.17621334866707e-21	3.04529097784979e-21	2.61447690646571e-21	1.46537071000981e-21	-1.0012321042902e-20	3.74134589498829e-20	1.47224406182915e-20	9.88117210446643e-21
MPQ_ES=~MPQ_ES3	4.35933592224547e-19	-1.32736857801821e-18	2.31075540161e-18	-1.58931303647246e-18	-1.38172274420314e-18	4.23894363102632e-18	-2.45124965712977e-18	-8.07951653898747e-19	4.90470586817667e-19	-2.90278480790736e-19	3.31204504686313e-19	-3.77301383487056e-19	-1.73362289413577e-19	9.65078421552999e-20	1.84186133390464e-18	-3.53718917674078e-18	-1.70267870522811e-18	-1.98164570482718e-18	-1.10813457437164e-18	-6.35030676251164e-18	-1.40212320447601e-18	0.00107234145750672	0.00227880400295995	0.00106511246680363	0.000708518259407317	0.00130504684015568	0.00125693363087711	0.000464691384564583	2.18316606803207e-18	-2.06603519668795e-18	4.59147755089167e-18	9.41848709773466e-19	-4.46836057904265e-19	2.28317450803783e-18	8.32369056571151e-18	-2.65281793110605e-18	-3.78553445009822e-19	-4.51982921182155e-19	-1.0073867388315e-18	-1.10244103805599e-18	1.73718890109357e-20	-4.86874247673556e-22	-3.6848509077948e-21	-5.66577089029893e-21	-1.00191274813106e-20	-2.76392494715774e-20	-3.84842706892741e-20	-2.45117992474524e-20	-3.39254256802532e-20
MPQ_ES=~MPQ_ES4	4.22404797720789e-19	-1.00692118511415e-18	1.85691121981912e-18	-1.4449415027922e-18	-1.0786575098557e-18	3.13638645467708e-18	-1.80733007734685e-18	-6.81725411465056e-19	-3.20609834234693e-19	-6.48958413822852e-19	-4.16395566115937e-19	-1.77995826044183e-19	-8.6162552847286e-19	-7.49922679315554e-19	1.67315078106862e-18	-1.14446713984825e-18	-1.34247296212747e-19	-4.64734229703276e-19	-2.58810712594349e-19	-3.01675124619329e-19	-3.10207373981105e-19	0.000824530226031293	0.00106511246680363	0.00247147073675618	0.000544334361575486	0.00100440893663754	0.000968139296804524	0.000356968306758782	1.76472174837919e-18	-7.81679667339808e-19	3.61101077390731e-18	-9.32113402334878e-19	9.1346297034699e-19	2.08330436204107e-18	6.08691958835123e-18	-2.02896265802295e-18	-2.90677124434751e-19	-3.40994386847269e-19	-7.74604460667088e-19	-8.86552286270433e-19	6.08614616134133e-22	1.54771667903461e-21	1.8457144640529e-21	1.36633769815592e-21	1.70683191620349e-21	-1.88687979243407e-20	-2.42514834493014e-20	-1.80312274898182e-20	-2.09130804829198e-20
MPQ_ES=~MPQ_ES5	1.7941135057346e-19	-6.06821092507827e-19	1.2054324313335e-18	-7.77463134622543e-19	-8.23787917362665e-19	2.10330551369294e-18	-1.14714098177252e-18	-5.13191458420397e-19	-8.3044892773202e-19	-1.25304442279162e-18	-9.08264570862958e-19	-1.1291450027915e-18	-2.1457206819062e-18	-8.63938850733234e-19	7.40147017222861e-18	-2.43107490035175e-18	-1.49947215967693e-19	-7.18386906066745e-20	-2.25210396456166e-19	2.98152422047331e-19	-2.40680133510675e-19	0.000548332588543465	0.000708518259407317	0.000544334361575486	0.00170749540897546	0.000668029357295388	0.000643964918757054	0.000237366746029819	1.41513005418852e-18	-6.62583092350943e-19	2.20319828364754e-18	-6.05415278761536e-19	9.32880510210252e-19	1.51094952667906e-18	4.36961453159943e-18	-1.34624872163598e-18	-1.83491834469342e-19	-2.30365046415093e-19	-5.04398580420556e-19	-5.55518328881076e-19	-4.17400259118877e-21	-1.58283705854476e-21	1.75609681079521e-21	-1.17413494518357e-21	-1.18947466879624e-21	-1.26135864586513e-20	-4.59092881256451e-21	-4.57110701440675e-21	2.31300995323156e-22
MPQ_ES=~MPQ_ES6	2.93841628577811e-19	-1.31442776057873e-18	2.14651107684406e-18	-1.21240115783209e-18	-1.66006896032698e-18	4.08084698192072e-18	-2.40642461415981e-18	-1.29300543584307e-18	-1.68955241172056e-18	-2.23080116082153e-18	-1.99032862005738e-18	-1.40395216163621e-18	-9.91668316850949e-19	-2.15705406552997e-18	1.62124278180728e-18	-1.98665835998486e-18	-6.8595136258582e-19	-8.5541138322108e-19	-4.65553557507736e-19	-1.28708160889994e-18	-1.04616347212875e-18	0.00101147389646587	0.00130504684015568	0.00100440893663754	0.000668029357295388	0.00228307789924736	0.00118660271695398	0.000438111461698239	2.94117567115331e-18	-1.1442622787839e-18	4.87968552124509e-18	-9.59349882286238e-19	1.51038677368468e-18	4.08608662618128e-18	8.06764116404157e-18	-2.50427176620422e-18	-3.51989527831603e-19	-4.20762385511477e-19	-9.40936618484128e-19	-1.03962302024669e-18	2.27175385264853e-21	9.99901952703357e-22	3.01583864968797e-21	8.87525959377968e-22	-2.30079984072201e-21	-3.50338924451609e-20	-7.59078103832579e-20	-4.80281224649266e-20	-5.46894658310756e-20
MPQ_ES=~MPQ_ES7	4.40703275507922e-19	-1.21372994733395e-18	2.2005266029819e-18	-1.53953815324981e-18	-1.74125715357462e-18	3.99794545817473e-18	-2.29336740390586e-18	-9.300952281236e-19	-6.88265540981461e-20	-1.19293029369367e-19	1.62603840626354e-19	-3.003737295895e-19	-8.62028803805866e-19	1.3691909354733e-20	4.40429890982738e-18	2.23038819910157e-18	2.25398092733476e-18	6.21442722725383e-19	1.48801869015791e-18	1.10097106286587e-17	3.79640399252426e-18	0.000974815820137384	0.00125693363087711	0.000968139296804527	0.000643964918757054	0.00118660271695398	0.00195864950618322	0.000422342655620448	2.71995550844089e-18	-1.34762400119091e-18	4.19428460457069e-18	-3.39190186126998e-19	1.59087517540745e-18	2.77719645853887e-18	7.62737923421742e-18	-2.40537884102018e-18	-3.3850581800844e-19	-4.03605738791618e-19	-9.13183507685452e-19	-9.97082632594921e-19	-3.06157734229626e-20	9.05655084236398e-21	8.23823655990556e-21	1.45374158572122e-20	1.93626234790677e-20	-3.03606769313733e-20	-2.32388022544592e-20	-3.28919775053883e-20	-4.41571546363581e-20
MPQ_ES=~MPQ_ES8	1.41446802922198e-19	-4.26993962894106e-19	7.54817256200486e-19	-4.44373999023419e-19	-5.65809790821817e-19	1.4050425841208e-18	-8.42656106561791e-19	-6.39375970412691e-19	6.37687453323726e-19	6.30787399015953e-19	8.28529291138241e-19	4.70844303787463e-20	1.03914125479032e-19	8.38329875549378e-19	8.81348982649844e-19	-9.40012431033052e-19	-5.55064615267955e-19	-6.28389259483799e-19	-2.02422977385684e-19	-1.54904761944366e-18	-3.41228341807701e-20	0.000359597473289394	0.000464691384564583	0.000356968306758782	0.000237366746029819	0.000438111461698239	0.000422342655620448	0.00101303704893816	8.03910279216456e-19	-9.4753500317111e-19	8.36516973303459e-19	-3.06891099347431e-18	4.18607844088376e-18	2.58912678047985e-19	2.64929389456896e-18	-8.87954388921583e-19	-1.26002518892845e-19	-1.50579227145459e-19	-3.40386926006681e-19	-3.6868622191624e-19	-1.80528279074717e-20	-1.40349210921483e-20	-1.50835157241654e-20	-1.40302644531064e-20	-1.1487523474619e-20	-6.0110932689823e-21	-2.83126993007232e-20	1.78956278872259e-20	2.83862060690142e-20
MPQ_OP=~MPQ_OP2	5.48428050818436e-18	3.41108020328821e-18	6.41416820881949e-18	5.55854127070173e-18	6.84240682753359e-18	4.09169748444345e-18	5.83164815797757e-18	-4.25331641001681e-20	-2.11832932322425e-19	-4.37582394481886e-20	-6.33207714199595e-19	-5.3372997750855e-19	-1.2242510499299e-19	-9.72626814312585e-20	3.40333538844138e-18	5.8014227135281e-18	6.52512570576018e-18	1.34015278699995e-17	8.36797801855009e-18	4.89531588326765e-18	5.37043291726901e-18	-1.70826921905256e-19	-1.00238614300917e-18	-5.93061688767463e-19	-4.37144520816009e-20	8.29361652245387e-20	-1.63182717062114e-19	-1.66081442026884e-19	0.00717757641875306	0.00358267640427466	0.0030179757353359	0.00434006531909256	0.00384279001273519	0.0049089543464107	0.00355518763277407	6.16194535515713e-18	4.68125669116786e-18	5.30674331215146e-18	3.02016892061771e-18	3.45651399701476e-18	-9.15739273016098e-18	-7.00103072569333e-18	-7.81696703385152e-18	-7.81581645079489e-18	-7.45776975836173e-18	-8.35143455474885e-19	-8.16767024552652e-18	5.90142828174118e-18	8.38733786212652e-18
MPQ_OP=~MPQ_OP3	7.7328605248349e-18	7.34568498626914e-18	7.01402141093884e-18	1.03903780499545e-18	4.85480065860823e-18	5.91999869858879e-18	8.11436299718847e-18	-1.4794954766034e-19	2.08424969822711e-20	4.7348192471565e-20	3.39342961633298e-19	2.27083917945008e-19	9.73974677838806e-19	-6.23800791336299e-19	2.27455022082223e-18	4.70848375492551e-18	5.52577634363451e-18	1.04149158553431e-17	6.34623444356744e-18	4.63403074354007e-18	3.40202036264972e-18	-1.25896620387949e-19	-5.59829216294565e-19	4.90976684756829e-20	-7.77116956239856e-20	2.02792559841937e-19	2.09161590735812e-20	-5.15530521119955e-19	0.00358267640427465	0.0108946492041986	0.00310435481758152	0.00446477270259835	0.0039530458363528	0.00505018063367216	0.00365731375039729	8.39144249586104e-18	6.17505591007395e-18	6.29799712251278e-18	2.91370257818131e-18	-3.63772238874382e-18	5.64847566330823e-18	5.6686352477452e-18	5.10563420704569e-18	5.3613258826424e-18	5.30009417664905e-18	-1.7644885991304e-18	-1.76869885828155e-18	-2.30340615815447e-18	-1.17286079897382e-18
MPQ_OP=~MPQ_OP4	4.07057247730806e-18	3.05415065616257e-18	4.86403954510408e-18	5.37734873282822e-18	5.50784722816428e-18	5.55204352012841e-18	4.22341089709529e-18	1.37438342939284e-17	7.6728086867593e-18	8.6988595834375e-18	8.76648102699211e-18	5.55984807128028e-18	3.89416577714104e-18	6.65102782082647e-18	3.61756845500266e-18	5.82222521515825e-18	5.6451691317124e-18	1.06745621084502e-17	7.17545015262774e-18	5.40438728267943e-18	5.30280125869665e-18	-6.25737927266309e-20	-8.90373933078815e-19	-5.7216944794372e-19	-6.01716265890113e-19	-2.76471717356161e-19	-8.27242917920745e-19	-9.73498980940907e-19	0.0030179757353359	0.0031043548175815	0.0070385451802543	0.00376099639154623	0.00332995567467539	0.00425410254941412	0.00308082023668535	4.68605457901931e-18	5.90559651628417e-18	4.20012126656474e-18	4.31501247609856e-18	3.31301045196743e-18	8.59409726183663e-18	8.50469779989247e-18	7.96616753181168e-18	8.31624540907493e-18	8.38389129764501e-18	-1.15449962702332e-18	-1.23960433319968e-18	-1.49703825102428e-18	-1.2133487620727e-18
MPQ_OP=~MPQ_OP5	6.857556100111e-18	7.14489046721309e-18	7.57706346923157e-18	7.03170474705167e-18	6.49471242618037e-18	9.33350970022992e-18	6.83940733060639e-18	-8.98655066757779e-19	7.62511374301615e-19	7.89761740860609e-19	1.13171395511769e-18	4.13205087999922e-20	-9.42566886454233e-20	2.90874046261211e-19	3.75931175722194e-18	7.62071398523946e-18	6.86966490928571e-18	1.42246622679473e-17	9.10870673287369e-18	7.24567282374901e-18	5.9294003296169e-18	-6.47759992160344e-19	1.32530357697821e-18	-5.26208398872126e-19	-4.54827074087344e-19	-6.106216394844e-19	4.11874529763294e-20	-2.85247984402302e-18	0.00434006531909257	0.00446477270259832	0.00376099639154623	0.00949155160557846	0.00478851970866722	0.00611656530879528	0.00442997428014782	8.18850152160321e-18	5.93215845370935e-18	6.12671918509845e-18	3.11538572228461e-18	4.35274548800291e-18	6.58622728665591e-17	6.04131346517451e-17	5.93371386021127e-17	6.34611331656946e-17	6.07167100976486e-17	-1.11649301465129e-18	-1.94515152370568e-18	-2.53877710809124e-18	-4.92651953026433e-19
MPQ_OP=~MPQ_OP6	6.09725786703687e-18	7.59312040448329e-18	8.0510928521837e-18	6.92577817561487e-18	7.00189564045437e-18	6.07397474570334e-18	6.21897535884768e-18	1.09998104439543e-18	-6.57910946337172e-19	-3.69208680646288e-19	-7.08105167927901e-19	-5.25888494646939e-19	-3.91724740399716e-20	-7.13923407192033e-19	3.71089840338585e-18	7.40709429671608e-18	7.22125027808027e-18	1.48989933144288e-17	8.58692872154167e-18	8.34415438513923e-18	6.05390045132593e-18	-1.86252507165317e-19	-2.26161074228656e-18	-4.75831236812603e-19	-1.73590941642791e-20	-1.89233326655525e-19	-9.84509947508724e-20	3.59892056485638e-18	0.0038427900127352	0.0039530458363528	0.00332995567467538	0.0047885197086672	0.00815999203873325	0.00541612250113671	0.00392255286887897	7.13187784381811e-18	4.88065377695634e-18	5.81880024263764e-18	4.62196766600059e-18	2.95851773732308e-18	-6.49627474568128e-17	-5.87167283116054e-17	-5.82403656898891e-17	-6.19633156960596e-17	-5.98229502772386e-17	-1.17966284248014e-18	3.59467873109835e-18	-5.52106378427979e-18	-7.97178727749896e-18
MPQ_OP=~MPQ_OP7	8.33119924806857e-18	5.94359262772166e-18	9.85015920343133e-18	1.0758192866423e-17	1.13734300021454e-17	9.8576151169311e-18	9.89430379393545e-18	-9.52158212404761e-18	-5.89481965873195e-18	-6.15541817622238e-18	-6.61932208673245e-18	-5.07110067884068e-18	-3.83160300521428e-18	-4.97344989683792e-18	5.25827105095944e-18	9.08369392956147e-18	8.27588650983229e-18	1.63207515329094e-17	1.01692820397512e-17	8.43976697422964e-18	9.17300491905139e-18	6.45256124834898e-20	-1.65867932346256e-18	-9.95616966086338e-19	-5.17040897021752e-19	4.05639508734699e-19	-1.13891158813015e-18	-1.04556092871684e-18	0.00490895434641073	0.00505018063367216	0.00425410254941414	0.00611656530879531	0.00541612250113674	0.0115279287914235	0.00501048380421349	1.22150628020258e-17	6.66504495689012e-18	7.16719101847013e-18	5.24460454418278e-18	5.10437431713779e-18	1.47842717860985e-17	1.42035207765966e-17	1.31908268475177e-17	1.43532143229392e-17	1.39443813809103e-17	-7.16805538736264e-19	4.67036386537563e-19	-1.89341542653178e-18	-7.16733341782485e-19
MPQ_OP=~MPQ_OP8	4.59202378852962e-18	2.86823276545196e-18	4.92698078630709e-18	5.849774482866e-18	5.89240624079603e-18	6.37066982610958e-18	5.52496114096953e-18	-4.8141199038064e-19	5.63979929809815e-20	-1.8951302122503e-19	-1.30852506148598e-19	-2.19509270159803e-19	6.06868051943706e-20	-4.94135191273873e-20	2.51437586782026e-18	4.26654002104016e-18	3.75228030054386e-18	8.5291916081211e-18	5.56201856780143e-18	3.71952818280403e-18	3.32788512359231e-18	-4.1129502867455e-19	-9.5938692034296e-20	-3.55230289121805e-19	5.44426304079623e-20	1.61251313733294e-19	-8.11701552430339e-20	-1.27315426190878e-19	0.00355518763277406	0.00365731375039729	0.00308082023668534	0.00442997428014781	0.00392255286887897	0.00501048380421345	0.00646192029982456	5.82862177459917e-18	5.14048802928749e-18	8.93401579730899e-18	-6.28815913092316e-18	4.1381807852645e-19	1.84864892382638e-18	2.49946795313782e-18	2.23597794883706e-18	1.60559438279174e-18	1.61203391094699e-18	-1.50525527128495e-18	-4.79598523676573e-19	-5.80927626580964e-19	7.46608840076182e-19
CQ_MOT=~CQ_MOT2	3.57759682599874e-19	-3.21146831962802e-18	-1.20248011978994e-18	1.13771579767166e-18	4.85916432179435e-19	-2.25955124441072e-18	7.30230606169333e-19	-9.79862305721858e-20	-2.07160834014436e-19	-1.69901155360513e-19	-2.07225738940211e-19	-7.1913253197385e-20	-6.28705112760233e-20	-9.17793834929191e-20	2.16801188604496e-20	-4.98875468604998e-19	2.93139897456306e-20	-5.42765983292995e-20	-1.43335266254904e-19	-4.16673592841181e-19	1.17839436326194e-19	-2.09215680052124e-21	-2.0416424572606e-20	-1.35718203559129e-20	-1.13459103249001e-20	-2.17470257379082e-20	-5.47531245199346e-21	-5.37766430477337e-21	6.05354148795218e-19	1.4234671405797e-18	-6.90844316165771e-19	1.38892019920333e-19	8.62220904217049e-19	-1.32001697326742e-18	-7.21195508377643e-19	0.00135667283833955	0.000457638040959957	0.000466349939687198	0.000507702000783895	0.000301421852548661	-2.43524591596387e-19	-5.28862971607833e-19	-5.94671925773656e-19	-8.54664000682627e-19	-2.62065045668198e-20	-2.6495575233717e-18	-2.57904643069999e-18	-1.5925341403549e-18	-2.54261008721249e-18
CQ_MOT=~CQ_MOT3	1.65944968239447e-19	-2.06771130463226e-18	-4.50485164968554e-19	3.33055137838587e-19	2.82841578473541e-19	-1.25167469487223e-18	5.3763241873466e-19	-6.37534834249959e-20	-1.68729133018544e-19	-9.33503162905512e-20	-7.8310760041836e-20	-7.63462084384019e-20	-1.14530330633646e-19	-4.82382203207636e-21	1.0538985927544e-20	-5.05348370267251e-19	-5.57010653559094e-19	1.33628201721074e-21	-2.50812062441018e-19	-5.08005229695191e-19	-3.23093158670082e-19	5.54652729738827e-21	-7.8327469653671e-21	-7.35648404348861e-21	2.00016237565653e-21	-7.01986922112958e-22	5.29269034198634e-21	2.83927633788268e-22	9.94035299772363e-19	1.95087226292912e-18	2.6590694771262e-18	1.32926816207796e-18	1.19320166361045e-18	6.3111427264471e-19	1.28465382599964e-18	0.000457638040959959	0.00129761287257511	0.00034155519831346	0.000371782790653571	0.00022049369945562	-8.23956204163975e-20	-2.91180009682762e-19	-2.2334430124632e-19	-3.77786094087032e-19	1.42510668877988e-19	-2.03621695365623e-18	-2.20966981241848e-18	-1.17067385046593e-18	-1.76966437246244e-18
CQ_MOT=~CQ_MOT4	-7.98835761833937e-20	9.32756256984822e-20	-5.96455468345562e-19	9.17160061933808e-19	-3.28737886541096e-19	-1.00730339578048e-18	7.86886554354239e-19	-2.27711370611671e-19	-1.74812776074612e-19	-1.37966697363419e-19	-1.26344315919539e-19	-7.97845047944204e-20	-2.72379138077585e-20	-6.37905937780184e-20	2.85239725610187e-19	4.17524477911221e-22	6.97345400372498e-19	-4.38892545217125e-20	-1.1896383660198e-19	-9.57295422691185e-20	7.2528471448163e-21	-5.74540957425769e-22	-1.9919441187372e-20	-1.01840111099413e-20	-1.37385046173476e-20	-1.00727323202285e-20	-2.67965945534681e-21	-3.60081405215011e-21	1.50580936599687e-18	1.74408227682521e-18	7.70962975195914e-19	1.20194137998194e-18	1.80914985732364e-18	8.58940534728132e-19	4.73362093734348e-18	0.000466349939687201	0.000341555198313461	0.00143133061298743	0.000378800263765934	0.000224647904376379	-7.24037598930998e-20	-3.09247353564012e-19	-3.99752472586155e-19	-5.19779159269419e-19	7.11385850105117e-20	-2.02836266956976e-18	-2.52425109466483e-18	-1.65145314328591e-18	-2.54811560841214e-18
CQ_MOT=~CQ_MOT5	2.07504709925492e-18	-1.9260933565017e-18	-3.08672149464438e-19	9.61299145065348e-19	3.18984094966596e-19	-1.0362401331517e-18	1.76372362056675e-18	-1.69364773416979e-19	-5.46594124692255e-20	-1.17685854376772e-19	-1.15705858079129e-19	-1.51334760847636e-19	-1.43508980871357e-19	-2.24091933601123e-20	4.90472823271729e-19	-1.14218806587279e-19	3.45859858074134e-19	1.90732426550473e-19	-3.68998487987728e-20	-1.25762485396174e-19	1.53016800797064e-19	-3.57489470844617e-21	-1.92544589999023e-20	-1.79422924179506e-20	-5.00045626609045e-21	-7.0358034596813e-21	-6.51876418087688e-21	-7.63872259816994e-21	-1.67323305196374e-18	-1.41835628320921e-18	6.69930299563568e-19	-2.09899296344065e-18	4.30918828846046e-19	-1.99889188077804e-18	-1.08886286570621e-17	0.000507702000783897	0.00037178279065357	0.000378800263765933	0.00182802471734426	0.000244517791403935	9.19042554796597e-20	-5.22803608496454e-21	-4.82757991748166e-20	-2.23656037897528e-19	-4.23564018910451e-20	-1.81340108869161e-18	-2.13954493292391e-18	-1.57520866567009e-18	-2.41016206372209e-18
CQ_MOT=~CQ_MOT6	1.44857534973706e-18	-5.69729793685326e-19	-1.56598732964523e-18	7.59816742335644e-19	1.6823151692501e-19	-1.15172001649158e-19	1.22847144668451e-18	1.06117586711763e-19	5.60634504951157e-20	2.92131140204444e-21	2.28099510495871e-19	-3.10199701483478e-19	-3.85526552422498e-19	9.53188972237056e-20	-2.29412309863722e-19	-2.36199299613809e-19	-1.12438472436677e-19	-1.0495180256188e-20	-5.90647220833704e-20	-2.01722017346269e-19	-2.15408081189263e-19	-1.20400482396217e-20	-1.48186212687066e-20	-5.43734069005504e-20	-3.99100281738377e-21	-1.33241075411953e-20	-4.19814964003026e-21	-3.87408206062561e-21	3.67234265924528e-19	-6.4321474498931e-18	8.5036018116826e-19	7.67986614955813e-19	1.85731549869007e-19	-3.99221631682713e-19	-2.57545428168115e-18	0.000301421852548662	0.00022049369945562	0.000224647904376379	0.000244517791403935	0.00290493121972629	-4.5178733160396e-19	-6.47491044756783e-19	-5.74367641857821e-19	-8.22865845070476e-19	-3.89283510038872e-19	-1.6893427425667e-18	-1.51127414826536e-18	-1.05724504990224e-18	-1.61646824074363e-18
CQ_COG=~CQ_COG2	-2.15687644243353e-19	3.58968947641698e-20	7.75547920512924e-19	3.10309004514217e-19	5.31831025968348e-19	-2.83260434479621e-20	-4.57421523193968e-20	-2.4900150845574e-20	-1.16989244976298e-20	3.28971760716693e-20	-4.01238463034919e-20	-2.35276227527407e-20	3.65338811362817e-21	2.92701635344878e-20	-8.10172075255611e-20	-3.09762303034689e-19	-2.31834177087687e-19	-2.14879337888036e-19	-2.42822691419857e-19	-2.17354783055229e-19	-1.83041905335597e-19	2.38096487162974e-21	1.52910352609064e-20	-2.80937889591292e-22	-4.68050423667961e-21	1.10609033528533e-21	-3.2012977077788e-20	-1.86245536544613e-20	-9.10165476940865e-18	5.83557622435967e-18	8.68501219470737e-18	6.61726915522139e-17	-6.48421392508347e-17	1.51318856805997e-17	1.91974822835058e-18	1.62200320746359e-19	2.15011070970629e-19	2.23440329193863e-19	3.13484221133712e-19	-2.59111097697873e-19	0.00438428283639043	0.00283271052904503	0.0028234730938034	0.00282823124197077	0.00264456475981425	2.29537671087634e-19	1.37600541288365e-19	-7.25466364409121e-19	-4.17383072742887e-20
CQ_COG=~CQ_COG3	1.4301366232093e-19	5.93956807778147e-19	9.54744260585206e-19	3.72150482016719e-19	5.86971233652875e-19	1.51139131069078e-19	2.12634706240857e-19	-1.51256212776798e-20	2.63645675460205e-20	6.82148672277543e-21	-1.1424047863388e-20	-3.3608747818904e-21	1.31059239165984e-20	3.26912979102251e-22	-8.05987601250181e-20	-3.01270599699245e-19	-3.26469296677067e-19	-2.20552633076531e-19	-2.60253293045663e-19	-1.27799267382005e-19	-1.61196557212853e-19	2.76954365553402e-21	-3.09746504450798e-21	3.79145900728638e-22	-2.24477140177633e-21	-5.35306743282619e-22	7.19085224128982e-21	-1.47529892862664e-20	-6.94732051529195e-18	5.92653489488223e-18	8.60647359792284e-18	6.07393376807273e-17	-5.85587332933523e-17	1.4683152255458e-17	2.60592749416051e-18	1.38915087959477e-19	1.88594054999872e-19	1.59011377066091e-19	4.21667171523547e-19	-3.57867719355682e-19	0.00283271052904503	0.00454921607174314	0.00327393644137891	0.00328326858902715	0.00307083380398493	-5.07373108653097e-20	6.17024376525375e-19	-9.48059653590779e-19	-9.58301172067091e-19
CQ_COG=~CQ_COG4	-2.83303958941658e-19	-2.90370699995995e-19	5.30454463139814e-19	9.29670439602378e-20	4.71242159915049e-19	1.20395447539249e-19	1.28048415358308e-19	2.76028865990151e-20	1.43222682749152e-20	2.6841864356572e-20	-1.06027075724138e-21	2.41858650895462e-20	1.58765629183514e-20	6.53152378147234e-20	-9.46402727241158e-20	-2.25676050535308e-19	-2.54599636813341e-19	-1.95019496563903e-19	-2.64258813962835e-19	-2.05727787293227e-19	-7.78083814630411e-20	1.97535998902429e-21	-5.9198364487255e-21	9.49082137372009e-22	1.32560890386866e-21	1.841976183452e-21	6.73063859069424e-21	-1.56683302605729e-20	-7.67453545949471e-18	5.3525309532118e-18	8.13829708043409e-18	5.97475465976576e-17	-5.80195433065721e-17	1.37017089163504e-17	2.44058700635665e-18	5.39297519551994e-20	2.78436370998491e-19	9.0017333143991e-20	3.71010847110282e-19	-2.77423186567414e-19	0.0028234730938034	0.00327393644137891	0.00442738950501493	0.00327208483539757	0.00306059417247691	-4.75079120237204e-19	6.26673048808728e-19	-9.95832756820255e-19	-1.10007138487009e-18
CQ_COG=~CQ_COG5	3.27846257496092e-19	1.51307699812416e-19	5.89546366308097e-19	1.63610859835212e-19	4.99822925821523e-19	1.70819381848419e-19	2.81544748064038e-19	1.09906922310608e-20	5.0007556926084e-20	1.27493150291261e-19	4.39361517372024e-21	3.5392544332228e-20	2.47537694518459e-20	3.50859231530361e-20	-1.28755850125028e-19	-2.97554442304677e-19	-2.58490263600965e-19	-2.52626287778181e-19	-3.57228270969746e-19	-1.18037271367464e-19	-1.16087123815941e-19	2.40210904479576e-21	-6.55255818897843e-21	1.38905813394424e-21	-9.87108606496916e-22	-7.13447942673491e-25	1.50501375075416e-20	-1.4438753097789e-20	-7.80654379927166e-18	5.56004118592483e-18	8.38839496966827e-18	6.37663135624691e-17	-6.18173125276715e-17	1.46982758246877e-17	1.64935719077941e-18	-1.33856974574533e-19	2.00959723371039e-19	2.45069316124166e-20	2.89704877105868e-19	-4.30254749781228e-19	0.00282823124197077	0.00328326858902714	0.00327208483539756	0.00496036022678286	0.00306646227834863	5.27724545420262e-19	6.03505917334395e-19	-1.21170209726412e-18	-1.60473567802108e-18
CQ_COG=~CQ_COG6	-3.6713207724914e-19	2.05628848959281e-19	5.39620653354212e-19	4.65501317890445e-19	6.28127372923979e-19	3.13045541896769e-20	1.34017933633237e-19	-2.38438224117794e-20	-1.20328889029466e-20	1.28780274543826e-19	1.97016134457331e-22	5.31714993195185e-20	2.17856591328626e-20	5.91845020770961e-20	-8.70292935840214e-20	-1.6870778387419e-19	-1.80214673906401e-19	-1.60988596961168e-19	-2.63445821393989e-19	-1.92773979480938e-20	-1.06909803191239e-19	-3.50159097789259e-24	-1.22804976992154e-20	1.54875095953207e-22	-1.7019061628132e-21	-3.49234340998413e-21	1.77504352070082e-20	-1.19743133680874e-20	-7.39100841973675e-18	5.49721261648899e-18	8.43643258960371e-18	6.09957497649481e-17	-5.97139403559076e-17	1.42026338270797e-17	1.64639379216011e-18	1.7824904169028e-19	3.14833017057818e-19	1.93254829554546e-19	1.26285022182173e-20	-2.82104920404108e-19	0.00264456475981425	0.00307083380398493	0.00306059417247691	0.00306646227834863	0.00461302899121552	2.32495344141982e-19	3.56710146386062e-19	-4.15739338123045e-19	7.0436673575725e-20
CQ_META=~CQ_META2	1.61990935345451e-18	-1.44785182405377e-20	3.94708918717104e-19	-4.85319266979505e-19	-2.76002520615874e-19	3.25243803409871e-19	6.00656654414837e-19	2.48067908704888e-20	-5.18400077112251e-20	1.09071401525422e-19	8.16111808829061e-20	6.81454064086163e-20	-3.13783691393519e-20	-1.10939957966815e-19	-2.32792695089195e-19	-4.64429398822678e-20	3.12107512007769e-20	5.19137339984947e-20	1.0003019296244e-19	4.67497632770506e-21	-3.38975870701607e-20	2.89505343368521e-20	8.93881733966072e-21	8.52831710978961e-22	1.63466081666124e-20	7.9231396331885e-21	2.39592604635861e-20	5.17321897282103e-21	1.12436885040902e-18	-2.84483216236116e-19	7.43145349582412e-19	2.09091002277461e-18	8.13242276973602e-19	1.13820833952928e-18	1.14043152672617e-18	-1.03428016750351e-18	-7.35660349592433e-19	-8.92063345694971e-19	-6.33162874887163e-19	-7.62781863177602e-19	1.74673565913223e-19	-5.40786917932311e-20	-5.07103534350262e-19	5.17048875237861e-19	2.61909402366294e-19	0.0112686710080857	0.00633752034112691	0.00502444852703433	0.00588197848950224
CQ_META=~CQ_META3	-6.55200219277207e-20	-4.68396924742914e-19	-6.84678110728879e-19	-4.60567829148833e-19	2.15928048923313e-19	7.51571513330322e-19	3.63542642657117e-19	-3.43904374918854e-21	-1.70642538751161e-20	2.98299941060335e-20	6.58722614757939e-20	1.86368985236342e-20	5.5967490868612e-20	-3.64661771579501e-20	4.21441129254796e-20	-2.58578223279771e-19	-2.80980697408069e-19	-2.13456374551758e-19	1.0312495679173e-19	-6.03236811235731e-19	-5.67733721464855e-19	6.93992383712938e-20	-3.26230166189004e-21	7.75464791267004e-21	1.22048971015317e-20	-3.40210888456693e-20	1.02127138593221e-20	-1.298945777517e-20	-5.91487570699117e-18	-3.43289164540868e-19	9.13296338726793e-19	1.65384385442758e-18	6.09522525361116e-18	3.11123063408123e-18	2.75926607986479e-18	-3.7655697651154e-19	-6.46573503085244e-19	-1.00131667661705e-18	-1.79870211096788e-19	-4.33536732718477e-19	1.42809754787555e-19	6.88792802496484e-19	6.52517064456505e-19	6.61983190675926e-19	4.29151915834595e-19	0.00633752034112692	0.0105544581402057	0.00513202670101526	0.00600584365968262
CQ_META=~CQ_META4	3.43894121937464e-19	5.37817712089619e-19	9.13497692638917e-19	-4.43069484583452e-19	-6.04736468485882e-20	4.60217323943396e-19	2.19247490094164e-19	1.75192657784633e-19	1.17396170087806e-20	2.27028571776415e-19	1.78595246814311e-19	1.64500705025343e-19	1.43432911386907e-19	8.5345147309124e-20	-2.2203495933302e-19	-2.08590254142798e-19	-2.26098828188119e-19	8.10019579206508e-20	-1.74998630147198e-19	-6.62971506425187e-19	-2.86576716530428e-19	4.0307677417189e-20	7.64905494234116e-21	8.29127737154858e-21	1.39945356099563e-20	-1.44635589951246e-20	7.52548977682095e-23	2.91349004627203e-20	7.66302117742424e-18	-1.17777076696548e-18	1.31146870062999e-19	1.22112852328896e-19	-3.84013290253184e-18	-2.57840887735745e-19	1.65109993119941e-18	-6.00397738106906e-19	-5.2195287059302e-19	-9.28055535883742e-19	-6.72938905548569e-19	-5.0046332940439e-19	-7.2982150019857e-19	-8.86727659456421e-19	-9.73492682204325e-19	-1.17701454844714e-18	-3.38571208231462e-19	0.00502444852703433	0.00513202670101526	0.00668558376791137	0.00476174669588916
CQ_META=~CQ_META5	5.88778656843133e-19	1.37467353546327e-19	1.5668120198985e-18	-4.81058891475378e-19	1.35580973642571e-19	8.75634073384379e-19	6.71565033367154e-19	-7.150121292915e-20	-1.35275542153887e-19	3.39049825661058e-20	-5.50824470845657e-20	-3.71647485644024e-20	-1.01245201301363e-20	-2.1961616427427e-19	-2.55046310576067e-19	-2.39416617556764e-19	-2.44182407023787e-19	2.55643482040405e-20	2.45363083091975e-19	-6.03424947389428e-19	-3.51002841393731e-19	3.80551837997953e-20	2.70612136962262e-21	1.02474676728213e-20	2.08965742581229e-20	-1.60967461688485e-20	-7.01024852099861e-21	4.13846258176402e-20	1.02476976061829e-17	-1.33000842225668e-19	6.46164002004089e-19	2.50998073361391e-18	-6.10137352054539e-18	9.48022357082313e-19	3.31292520087025e-18	-7.13518371648937e-19	-5.01031527961533e-19	-1.21083723542299e-18	-6.92541789118239e-19	-6.2544723845132e-19	-1.04246598291365e-19	-9.57604194470171e-19	-1.11271040505092e-18	-1.61222470784802e-18	9.70078912547057e-20	0.00588197848950224	0.00600584365968262	0.00476174669588916	0.00841228838600023
CQ_META=~CQ_META6	-1.39754221038522e-19	6.01720740958819e-19	2.11367177534346e-18	-8.9974822764554e-19	-2.51777460275468e-19	5.72030353589509e-19	4.07084023155276e-19	-3.36611287127611e-20	-1.19846108689976e-19	-8.4449209383557e-20	-2.03957386508176e-19	1.01985447208988e-20	-4.33372939723561e-20	-1.18586957085914e-19	-5.9706049154977e-20	-3.11391155536054e-19	-9.63988698997909e-20	1.2696459567522e-19	8.70069407479057e-20	-7.66881330596563e-19	-3.55829760039275e-19	4.03929672864318e-20	-1.92073109556647e-21	4.69609669915015e-21	1.28611739072974e-20	-2.32838746104467e-20	-1.76168768212334e-20	5.45265245102387e-20	1.15669401810522e-17	-3.57043407244976e-18	-1.82105822882638e-18	-3.31156052289699e-18	-1.3828169056248e-17	-5.47083986908212e-18	-6.8403583274259e-19	-5.94981667417247e-19	-6.99345021572874e-19	-8.2201296424506e-19	-9.43144407917696e-20	-3.33279132298682e-19	-1.6028606972547e-19	-7.27850284200814e-19	-7.24799903600667e-19	-2.08488104346991e-20	-1.28442801109994e-18	0.00535660198258298	0.00547152574193926	0.00433794312095455	0.00507708491561798
CQ_BEH=~CQ_BEH2	-2.37333300535005e-19	1.49084385313384e-18	-8.12028047049027e-19	-4.19812814296775e-20	2.56335608085825e-19	-9.47034350545162e-20	1.74326931159569e-19	3.99902896433719e-20	1.15032407635365e-19	-3.63465114117021e-20	2.10479997498566e-20	-3.95676010570553e-20	8.30746879099248e-20	8.01923439834755e-20	2.60882843385836e-19	-2.97301857647805e-20	3.92819319834693e-19	1.44658547477717e-19	1.09219069654528e-19	9.07355500637805e-20	-8.34759721478086e-20	9.41109440465185e-21	-7.20448301511592e-21	-8.23785149888722e-22	1.0985334429682e-20	1.43923850980292e-21	2.05069375663376e-20	2.16604270501762e-20	1.26763281003196e-18	1.75719567173816e-18	2.14862490497496e-19	1.47047842620563e-18	-1.85283338329868e-19	3.4792059347541e-18	3.80179083376806e-18	-1.31651061041159e-18	-1.1791395817693e-18	-6.44604686684928e-19	-1.01688604099947e-18	-8.6878518803965e-19	-4.99815285086222e-19	-5.68251074403089e-19	-2.45469627265862e-19	-2.33903825849748e-20	-2.7711009761074e-19	-7.3415501479153e-19	-2.31578814559972e-18	1.42050015284331e-19	9.95574048310295e-20
CQ_BEH=~CQ_BEH3	3.69235955263761e-19	1.09965967031607e-18	9.55164932210212e-19	-1.46713015555152e-18	6.64885393484332e-19	-2.44791803296755e-19	1.42898328363227e-18	2.82044461242497e-20	8.9538711724255e-20	-2.1795865147495e-20	-2.96479411682858e-21	-3.51506091224798e-20	1.43665260199102e-19	-3.33167352749442e-20	1.62723582851586e-19	-1.69542596982088e-19	3.23403423922681e-19	2.00035107377733e-19	1.4905885143289e-19	2.67696418251175e-20	-2.49734891541267e-19	6.52658362239008e-21	1.36047474166608e-20	1.94454603202485e-21	6.65379196182073e-21	-9.39519266691779e-21	2.78372363595355e-20	-8.13895620949671e-21	-1.5044328614256e-17	-2.36651845113884e-17	-1.63510348673155e-17	-2.19802001215111e-17	-1.86688191965795e-17	-2.82053282665187e-17	-1.12060014730528e-16	-1.26801387203477e-18	-4.42422449557917e-19	1.12307730676063e-18	-4.34427075323491e-18	-1.52845637261124e-18	5.87852563883909e-20	-4.81554640718367e-19	-1.01306651046324e-19	-8.40691667780727e-19	1.24390273790484e-21	1.3480641746248e-19	1.53343465826909e-18	-2.2472913753983e-18	-2.0500009117524e-18
CQ_BEH=~CQ_BEH4	1.22309157891782e-18	8.99083086302046e-19	3.86030820746371e-18	-1.10531604802927e-18	-2.37782383295933e-19	-1.86228754205992e-19	-6.32895693072283e-19	4.28169049142413e-20	1.07480750815652e-20	5.03564897205218e-20	4.09062621965332e-20	-3.0660072925008e-20	1.18797598802871e-19	-5.97177366263652e-20	5.30710695879953e-20	-2.73828340537179e-19	1.04638647600325e-19	-3.15461943654709e-19	-1.97004690838003e-19	9.81193596527858e-20	-3.66034295804448e-19	4.17194109262587e-21	1.63702566431504e-20	3.93130902381338e-21	1.40008181961898e-20	-1.20371404336131e-20	4.652172563581e-20	-1.16687586245622e-20	5.99579538287036e-18	1.09941663257991e-17	9.05717859590887e-18	9.88000193023088e-18	9.3100702316475e-18	1.24551201604315e-17	5.05124650589339e-17	-1.60010397288164e-18	-1.36826672803316e-18	-1.34651205272833e-18	-1.87408016129672e-20	-4.49292749514046e-19	2.90407695731514e-19	3.71665380899213e-19	6.98570226888931e-19	6.43975816637349e-19	4.25278357446731e-19	3.41093033453995e-19	2.90789966450543e-18	-3.4530014313047e-18	-4.07091750218172e-18
CQ_BEH=~CQ_BEH5	-3.50102734855717e-19	3.95486888558058e-19	-9.65143176124719e-19	1.85745384294749e-19	9.11405700433023e-20	-1.31214423313818e-19	1.34439121271803e-21	3.12175929869515e-20	8.45729331169447e-20	3.6365862582232e-20	7.02068063776113e-20	-2.68423930613836e-21	1.01037218047454e-19	2.79965844897324e-20	1.86736970670056e-19	-1.48653856990599e-19	5.7367287655759e-20	-3.42481667288719e-20	-5.78094734123405e-20	-2.34666868446325e-19	-2.41426093874722e-19	1.49682807243752e-20	1.93575389614546e-20	2.22154340663293e-21	1.20075326874186e-20	4.62152361859667e-22	5.3007102396702e-21	5.42626852142998e-21	1.6992774635063e-18	6.92037147700912e-19	7.65932969857148e-19	-1.79280292856337e-19	-2.26488208165083e-19	8.63192994498159e-19	1.79094244010382e-18	-8.4423467497493e-19	-7.17216680074266e-19	-5.14395687450948e-19	-9.29782453303499e-19	-7.70563676816324e-19	8.58071990362871e-20	-9.17719473146736e-20	-3.52438442875089e-19	-3.92392605244275e-19	-2.11850638212902e-19	-4.15771902249773e-19	-1.76647612401695e-18	-3.79675581447097e-19	1.76016784113509e-19
CQ_BEH=~CQ_BEH6	-2.17578346363728e-19	7.31976802980198e-19	-1.37595510394219e-18	4.47218265016545e-19	1.02136116821202e-19	2.1021565452562e-20	-2.14765598544797e-19	-1.41930042817484e-19	-2.84684621348778e-20	-6.92342360131917e-20	-5.08517992932951e-20	-6.70454522814478e-20	3.61978833662537e-20	-2.21842256685483e-20	1.76737523227325e-19	-8.5956188357431e-20	1.66021818724073e-19	3.28797061346899e-20	1.2835819301869e-19	9.76811130670755e-20	-2.7233724007665e-19	9.5130205178704e-21	2.13861863854931e-20	1.26054376236869e-21	1.1796513121244e-20	6.6302853211936e-22	1.43900335395637e-21	-8.10177114914108e-21	8.04599511442077e-19	1.02095048972955e-18	3.40532369759543e-18	1.47254793873951e-18	-1.40814966368194e-19	-4.05654184345476e-19	3.04143547729181e-18	-8.75483803917947e-19	-7.23927639256628e-19	-3.88706017203916e-19	-6.0383171309073e-19	-4.92187825359405e-19	-3.10485765980818e-19	-2.38852341490222e-19	-7.86072935463073e-20	-2.35884863190644e-19	-1.46978909637109e-19	-3.41397766644655e-19	-1.72451075125363e-18	6.8596123061391e-19	4.72104558207835e-19
EC_ER=~EC_ER2	2.25818759126516e-18	2.97959298763977e-18	3.08301594381239e-18	2.06715734381371e-18	2.44944931861095e-18	2.86808674160577e-18	2.78900684093159e-18	-3.19159530219621e-19	-3.19018842336173e-19	-7.5736315104022e-19	-5.45893019756104e-19	-1.37044082355845e-19	-1.25052348786957e-19	-7.36640187285897e-19	-9.6480414412412e-21	-1.44782276131116e-19	-2.49249679628903e-19	-1.42259856979485e-19	-2.35273021512354e-19	-2.2138248800669e-19	4.08512332695996e-22	1.11710442739363e-19	1.21401418699523e-19	8.27038311936811e-20	2.45567351240703e-20	1.01323844435689e-19	1.28489869769054e-19	4.80521194154366e-20	1.5266619243045e-17	1.13741313149647e-17	1.22140983039195e-17	1.85314846473688e-17	1.41158800388757e-17	1.93597207835815e-17	1.43764554727075e-17	-3.39516183875816e-19	1.01311082683051e-18	8.51922539247899e-19	3.97791688998649e-19	-1.10134544392798e-19	-1.38158528977716e-19	-2.08966154043655e-20	-1.25705193301685e-19	1.7151210155965e-20	-9.70521010661955e-20	-1.31633375889134e-19	-1.0467232987745e-18	-3.57212451576254e-19	-1.05516893084262e-18
EC_ER=~EC_ER3	1.62966203236445e-18	1.17726538795376e-18	2.57288126257341e-18	1.4526377373664e-18	2.07512043691733e-18	1.68680488346178e-18	1.70199619047681e-18	6.53516090635844e-20	-9.37492371213749e-20	-1.53556471406492e-19	-2.10148057167344e-19	-2.84057678621849e-19	8.66921883999787e-20	-2.88996932676719e-19	-5.48676960425562e-20	-1.62770980952731e-19	3.32376719309646e-21	-1.21198168095624e-19	-1.31317998306435e-19	-1.71030424791506e-19	-1.34080120741474e-19	1.0794345343046e-20	1.8440267907339e-19	3.48971025621735e-20	7.9851337683107e-20	1.5509564204307e-19	1.21816762219397e-19	7.14185294657537e-20	1.25797551563645e-17	9.29009206754413e-18	1.01695043682262e-17	1.51617202803334e-17	1.15110224124775e-17	1.57847127696876e-17	1.20108614221473e-17	-4.70281866714518e-20	9.91422223047914e-19	7.26228429340022e-19	1.13706334532368e-18	9.38649292341517e-19	-2.35096881713584e-19	-1.09913989795363e-19	-1.47608783995152e-19	-8.10636979815337e-20	-2.17669384882369e-19	1.11027949912925e-19	-2.25111913822437e-19	1.66694223179317e-19	-4.97009838565322e-19
EC_ER=~EC_ER4	3.06846108502301e-18	7.98203036592035e-19	2.47803322373141e-18	1.64721822527606e-18	2.09062008963215e-18	2.31100170638687e-18	2.71077068722298e-18	-2.63312858157432e-19	-3.16446725749284e-19	-7.03881340120536e-19	-8.03687363562205e-19	-4.4379716445449e-19	-2.29996441956863e-19	-7.1423697226801e-19	-1.87787533041573e-20	-8.25908730165132e-20	-3.92706089809953e-20	6.08164194978342e-20	-4.48824112662277e-20	1.96301355939299e-20	3.12832249221246e-20	1.14052452723825e-19	2.14112030117421e-19	1.36870045823307e-19	5.80575828845186e-20	1.66892382127539e-19	1.73156452312062e-19	6.99988757602726e-20	1.38270657141528e-17	9.84697046943858e-18	1.11061157109015e-17	1.63638575916782e-17	1.24175184861644e-17	1.78439596996504e-17	1.25910684372279e-17	8.77176202146751e-20	8.0880580984157e-19	1.02066009579668e-18	1.01131479066742e-18	-1.50669622158071e-19	-2.63695948889698e-19	-1.2928282521778e-20	-2.38978621433732e-19	-2.3089300197952e-21	-1.97680347578178e-19	-1.81157584097972e-19	-2.48056797216116e-19	-2.98802081415982e-20	-5.61047011210364e-19
EC_ER=~EC_ER5	1.55153269780506e-18	1.37361858289436e-18	2.319639333053e-18	1.07453596222013e-18	2.40420965356165e-18	1.2429481301563e-18	1.85315917998878e-18	-1.99964441921266e-19	7.55984856606912e-21	-4.30707459875003e-19	-6.41240499655985e-19	6.74355522280517e-20	-3.12421183845635e-20	-3.70531025222075e-19	-1.30325497588511e-19	-1.02344522678685e-19	-9.4952752343688e-20	-9.80666267767925e-20	-1.05299736008587e-19	-1.45318211696325e-19	-5.59693662565049e-20	5.64984698211231e-20	1.42502532197377e-19	6.45193065821091e-20	4.19737017512413e-20	8.86275813534191e-20	8.48939952115542e-20	4.2351045575277e-20	1.13057312712877e-17	7.90817972148971e-18	8.87348081241121e-18	1.29198751965044e-17	1.03076085285223e-17	1.39250616266741e-17	1.07394354499304e-17	6.74438923268975e-19	1.11922614386234e-18	8.29350273554926e-19	7.97334407812678e-19	-6.24481925923204e-19	-2.17166362368015e-19	-1.55684461854697e-19	-1.90448672033595e-19	-2.33141061351204e-19	-1.91052754441331e-19	-2.83744255119982e-19	-7.46159096022288e-19	-2.0256197019012e-19	-7.94916753937971e-19
EC_ER=~EC_ER6	2.27878192173237e-18	8.9090397563415e-20	3.17966910424394e-18	1.11585277803345e-18	2.61087255412379e-18	2.96049294634055e-18	1.51422308951775e-18	1.03926238429586e-19	-2.16042276994121e-19	-6.19647312033527e-19	-3.46065803373377e-19	-1.80351347021911e-19	1.27387634808334e-19	-2.26695722430271e-19	-1.33567065758343e-19	-8.03366002710567e-20	-4.89917182171392e-20	-9.45850141321579e-20	-7.65130499939435e-20	-1.19765861121255e-19	-3.11051524012003e-20	1.55883753414855e-19	2.09457784571991e-19	1.34406591328562e-19	4.67084749460776e-20	1.51132026286643e-19	1.79283305110419e-19	7.36548185547243e-20	1.30915125379499e-17	8.51023563965553e-18	1.05900000265547e-17	1.63638613569771e-17	1.22589980834333e-17	1.69495307195571e-17	1.25696979608228e-17	5.15462296505738e-19	9.5529007831409e-19	9.07364333495114e-19	7.37388909256385e-19	1.23710607870813e-19	-2.62146635844747e-19	-2.94389649660644e-19	-3.95355527104102e-19	-2.04920623420339e-19	-1.62211076838666e-19	3.82945700582717e-19	-3.58745563301112e-21	4.55419159551523e-19	-2.67904081546534e-19
SE_process=~SE_process2	1.68021342877702e-18	1.88081569268847e-18	2.92433557977147e-18	3.0133524073892e-18	8.5769531294971e-19	3.78835461736498e-18	2.68568989865306e-18	5.34536523173201e-20	3.30254587910691e-19	1.20088492510825e-19	-2.74920374330524e-19	6.09021125136421e-20	2.52820820844902e-20	2.28841707177135e-19	7.19821038981689e-19	1.15332798575977e-18	7.68122732824948e-19	1.09538192792549e-18	8.06538911178719e-19	1.12783510154597e-18	1.25279740940665e-18	-1.21477500976009e-19	-7.37307238049085e-20	-1.68890389298221e-19	-2.61905963020191e-19	-2.06282444420712e-19	-2.46451746445371e-19	-1.59692246676968e-19	4.55203609514776e-18	2.03924748203175e-18	3.30211869968121e-18	5.91014438239315e-18	1.7708514320914e-18	5.39541582925199e-18	2.90155651184886e-18	-2.88265122598707e-18	-3.62584539815598e-18	-4.21074839455868e-18	-1.56501621346755e-18	-1.56959119105112e-18	-1.62680555207759e-19	2.68666953176627e-19	2.04193423837172e-19	4.08774036228653e-19	-7.46501395416874e-20	-1.35838150219024e-18	-1.16896555050413e-18	-3.90246414999552e-18	-1.26145851428116e-18
SE_process=~SE_process3	2.28491416244919e-18	2.54698673285601e-18	3.17562119870114e-18	2.53786429410052e-18	5.93623160944361e-19	3.55651119846726e-18	3.00400852861759e-18	7.57748804687296e-20	1.50957799794892e-19	6.57558054356249e-20	-1.90760269404391e-19	-1.53217941336247e-20	-7.2676993757396e-20	-2.25067229066827e-20	1.18701794015278e-18	1.4852097418215e-18	1.60191479063473e-18	1.59211687965642e-18	1.22816770279773e-18	1.41350240455141e-18	1.09483976118239e-18	-3.9558394766078e-20	-1.01818720724051e-20	-1.21850701631064e-19	-1.09479036912429e-19	-1.13020998005659e-19	-1.47309929035717e-19	-1.58278138409351e-20	3.82328556031764e-18	1.60593155289538e-18	3.23058417348216e-18	6.16513364017773e-18	1.02644055432229e-18	4.28623848566366e-18	2.94044518268021e-18	-2.02675351136756e-18	-2.99291107057898e-18	-2.99349562117307e-18	-1.44384259443833e-18	-1.39840356625808e-18	1.05701031219448e-19	3.7533899363413e-19	6.13471401325435e-19	6.52628334890453e-19	4.78198998076899e-19	-4.51991170942893e-19	-8.08529934645234e-19	-2.01636218937523e-18	-1.56158004551316e-18
SE_process=~SE_process4	3.51684468442751e-19	1.63556825368353e-18	3.34085682234216e-18	2.10427389824705e-18	1.65397418779015e-19	3.1638831576728e-18	2.99346412921581e-18	1.61003637162635e-19	3.18415561829802e-19	2.32075437742924e-19	1.57291509611364e-19	1.90143476600564e-19	1.90687068162898e-19	1.80695858931664e-19	9.27666096241789e-19	1.20747137751661e-18	1.06038315123654e-18	1.6343339706527e-18	1.34386010937755e-18	1.10292612165188e-18	1.23327387980566e-18	-6.47094379413154e-20	-9.77051457842542e-20	-1.33201222209024e-19	-1.02765654458179e-19	-2.00804705177982e-19	1.56106542613194e-19	-3.45514522840776e-19	4.56523206976854e-18	1.64516027108334e-18	2.40054897074135e-18	6.31417529147077e-18	-1.97837523432371e-18	4.69866688841428e-18	3.36884176168337e-18	-2.3126122400202e-18	-2.78583289837859e-18	-2.87144640269617e-18	-1.6109054903296e-18	-1.10354458548494e-18	9.91157525154706e-19	1.04108612391518e-18	9.21456836213396e-19	1.20297520948035e-18	7.85138984011305e-19	-1.38544141185661e-18	-2.37825767324009e-18	-1.10341970271443e-18	3.62682715454206e-19
SE_process=~SE_process5	1.91135087509906e-18	3.19921345912624e-18	4.13251330092921e-18	3.73256612316095e-18	1.48683261253277e-18	4.31400015908992e-18	3.94038848481089e-18	-1.18159159024411e-19	1.57227286270853e-19	4.98010801480707e-20	-2.90170922528608e-19	2.86141808832019e-19	5.02039739532439e-19	-2.80897928715378e-21	1.5033288676473e-18	2.38482334574781e-18	2.01077408272876e-18	3.41056337884351e-18	2.18226964336646e-18	2.69205433755727e-18	2.16354057332998e-18	-1.92415689519903e-19	-2.18274643699268e-19	-2.44786515734059e-19	-3.64075478405737e-19	-2.00160289466139e-19	-7.63169093382627e-19	1.78985464707752e-19	3.45513783352699e-18	3.37253246293872e-18	3.35265222512168e-18	4.70011513788964e-18	9.31134999139377e-18	7.04386648527027e-18	5.59324043770634e-18	-3.21414452416537e-18	-4.03685523575282e-18	-3.84463055769982e-18	-1.77388182088323e-18	-8.30320825596352e-19	-8.97958883041451e-19	6.39451120910201e-19	8.27884398383519e-19	1.07258649230405e-18	1.36293633165241e-18	-1.6005651170472e-18	1.57401320925697e-18	-6.25669920559026e-18	-4.53751974097207e-18
SE_mix=~SE_mix2	-8.91265730873575e-20	3.34228226922376e-19	-3.05762615505927e-19	-2.07926506508929e-19	-3.53127433416324e-19	-7.13791429673289e-19	-1.78691431207058e-19	-5.1809308839599e-21	-6.15515536232458e-20	-1.91345832104877e-20	-3.66249889640011e-20	-2.80356491613449e-20	-4.09084830275375e-20	-5.58972148751743e-20	7.38853932314593e-22	-1.55870925205363e-19	-6.62736848874618e-20	-1.10492608032492e-19	-6.89662699315448e-20	-4.97972929979678e-20	-1.90193719008903e-19	4.22565158204264e-20	2.23881026176758e-20	6.70425348077987e-20	2.89918436027208e-21	8.78889325984673e-20	2.10013534035376e-20	4.21960944065439e-20	-3.43195818865655e-18	-7.86905135359176e-19	-2.60968099147457e-18	-2.6588716926243e-18	-7.56117445996588e-19	-1.13468810506092e-18	-1.9830893471395e-18	-2.6194477947162e-20	4.84650626981501e-20	2.42349626306451e-19	-2.65880598901085e-20	-1.9792534138916e-19	-1.58232347985297e-19	-4.24726676698459e-20	-1.59743125973816e-20	-1.10351455833607e-19	9.64907350378485e-20	-1.91592805387624e-19	-2.87127948877611e-20	5.80654212644287e-20	-1.61968964906722e-19
SE_mix=~SE_mix3	1.09587267051315e-18	8.13920898560362e-19	-9.20995469544152e-19	-9.27297213038943e-20	-6.0747136451675e-19	-8.40838519585859e-19	-7.33997728951037e-20	-8.47274629471347e-20	-2.30525246491578e-19	2.26062681903584e-20	5.39526613084814e-20	4.08335682680046e-20	-4.35261488958029e-20	-3.13910775783464e-20	-1.17071723016972e-19	-2.9027447171292e-19	-2.19698086613486e-19	-6.82597762593911e-19	1.72337224324105e-19	-3.05527199053775e-19	-2.20108971707275e-19	2.29470125137747e-20	-5.87657781647632e-20	9.21821183563226e-20	-1.01204587106178e-19	3.16068341351164e-20	5.59979019871221e-20	4.92447443080813e-20	-5.36701089389746e-18	-1.82683057203469e-18	-5.04202959104562e-18	-3.51790500968494e-18	-2.12353297603009e-18	-1.09650635898727e-18	-3.12632879969589e-18	-4.1350088517459e-19	1.43476639524728e-19	3.12548728074789e-19	-6.89228324595442e-20	4.25523667139141e-20	-2.74402835030085e-19	-2.4285772063667e-20	1.94506040578604e-19	-3.34260854557893e-19	7.02246274215106e-19	-2.887232457466e-19	-4.6275938351177e-19	1.17713597849129e-18	1.23777866360055e-18
SE_mix=~SE_mix4	4.85967252695941e-19	8.58641450420128e-19	-4.6233576765435e-19	-1.54837567447624e-19	-1.68225750658738e-19	-1.36335272780886e-18	7.55936127347331e-20	-2.90153596947696e-20	-1.18689277989294e-19	-6.75985556441921e-20	1.46056829234954e-20	1.2527678565596e-20	-9.33499659573084e-21	4.178109686594e-20	-2.25085638638248e-19	-4.82529151372849e-19	-4.75149001968128e-19	-1.34605780389824e-18	8.15593547130957e-20	-5.09406318637694e-19	-5.00628864736492e-19	-2.36707447400611e-20	-1.0017372598443e-19	2.99557986386176e-20	-1.47018167906402e-19	-4.43222535060671e-21	-1.905908097193e-22	1.1726309475905e-20	-5.87322790212267e-18	-1.69234446294899e-18	-4.10548980899168e-18	-4.45500548290563e-18	-2.27835760230011e-18	-2.24284251228648e-18	-3.11504894300584e-18	-6.4281248821319e-19	-7.84921485277985e-20	2.93921016204107e-19	-1.12709525562721e-19	9.07015525599203e-20	-4.98783209067146e-19	-6.88597345752547e-21	-3.74800169589639e-20	-4.93677958738572e-19	5.36184650580433e-19	-8.62217645458971e-19	-7.0925710312628e-19	1.16281937944146e-18	1.26343848738002e-18
SE_mix=~SE_mix5	1.78436704116222e-19	6.95910511904347e-19	-1.36011131573345e-18	-5.72684662519401e-19	-4.04574823550139e-19	-8.05211290392299e-19	-1.33725312332322e-19	-1.37587923822499e-19	-1.11870213982833e-19	2.77984790877494e-20	1.57239568332688e-19	1.64446582997652e-21	-5.50627140209432e-20	-7.69583825782741e-20	-2.99358900925826e-19	-3.32536837630012e-19	-2.3436379279497e-19	-1.05392350879069e-18	3.42539360847957e-19	-3.42772276944275e-19	-3.95817662799902e-19	-3.33319985192962e-20	-1.35061666216694e-19	4.15315353859569e-20	-5.60993289774051e-20	4.56934707643816e-20	6.35767492837843e-20	5.2784555695003e-20	-6.20095353493972e-18	-3.41121184311414e-18	-5.30456739814397e-18	-5.60133817312914e-18	-3.7684440492992e-18	-3.14602991965544e-18	-3.28333807265794e-18	-3.89091166396621e-19	-3.63344918123177e-20	5.62964021512516e-19	-1.62719782870886e-19	-1.86666710109485e-19	-4.99463905990445e-19	1.02186432743773e-20	-3.19290136355253e-20	-6.99652570457587e-19	1.14664032580906e-18	-3.44668706279752e-19	-4.86916926923371e-19	2.38141020638878e-18	1.18716530649192e-18
SE_mix=~SE_mix6	-1.75725536839067e-19	8.38862075671586e-19	-9.93213216570048e-19	-3.45840820142043e-19	-5.69910506450902e-20	-1.01884405228456e-18	-2.27280409648062e-19	1.38121062468694e-20	2.39860132506565e-20	2.94145814691224e-20	1.42620490244791e-19	1.28583132905801e-19	1.50289568315861e-19	1.70887526510528e-19	-3.31086883754041e-19	-6.33337024369457e-19	-4.84233571723235e-19	-1.30704592108011e-18	-1.59021987252872e-19	-6.41688395614073e-19	-5.56115151394564e-19	5.74141455995776e-20	3.14023856297879e-20	1.07316009370807e-19	1.48375065836168e-20	8.29638967304006e-20	7.68784358843955e-20	3.10142439276408e-20	-4.75781896185308e-18	-9.31234522794318e-19	-3.39792090822998e-18	-3.38902337282388e-18	-1.78040417459099e-18	-7.06479773965391e-19	-1.80005889704607e-18	-4.66584591159106e-19	6.36256904373805e-20	3.06283957660081e-19	2.38403017742287e-20	-1.69644483399368e-20	-7.29219863787572e-19	-4.00344312095968e-20	-1.5550796985136e-19	-6.58111759731824e-19	4.70731458743774e-19	-3.82728497014018e-19	1.67469971202389e-19	1.16733549428041e-18	1.14468020714047e-18
SE_mix=~SE_mix7	-6.93172455518237e-19	8.18984202347089e-19	-1.29648211287716e-18	2.1947222208526e-19	-9.01329422632119e-19	-1.31114555116467e-18	-6.4170807581222e-19	-6.02504042353342e-20	-1.99942151395216e-19	-9.34229704693189e-20	1.3263592790741e-19	3.59674720498943e-21	9.11131161801724e-21	5.99215231645574e-20	1.36401360448965e-19	-6.7074437978416e-20	-2.07389856505544e-20	-8.40436263434645e-20	-2.56661067939886e-19	-1.9500310716523e-21	-9.1455593780476e-20	-6.08209560822521e-21	3.39119520486731e-20	1.1458696546953e-19	-9.05551204494657e-22	7.46370007832265e-20	5.82607224070412e-20	-2.73971131795498e-20	-4.40689070505446e-18	-2.01330861647422e-18	-3.63464397447943e-18	-3.6975583314565e-18	-1.33651772563966e-18	-1.45923458713104e-18	-2.74140372727798e-18	-1.11962980787924e-19	1.52966053354607e-19	4.54544973453798e-19	-1.34116886935754e-20	5.28503139808193e-20	-2.35478941714668e-19	-2.38026901123848e-19	-1.8173792701634e-19	-8.13816601183984e-20	-3.60443509325814e-19	-3.69612395794728e-19	-1.69983003054307e-19	1.91335221075375e-19	-6.96021517649923e-19
SE_mix=~SE_mix8	-1.9284622865872e-19	1.25359974057057e-18	-1.0238913789541e-18	-3.58396692620433e-19	-9.90428361428406e-19	-8.04255980958985e-19	-8.8281063523745e-20	4.83184338919877e-21	-1.09846881815992e-19	4.59623938655961e-20	1.33474042388104e-19	1.32616988673782e-19	5.95350284072771e-20	1.56829697367306e-20	-2.21086533346926e-19	-4.03471840145701e-19	-3.02128550314314e-19	-8.53310969496322e-19	-3.41159355758613e-20	-4.70518513258786e-19	-3.08006379581672e-19	-5.88385905589518e-20	-5.80493824113372e-20	5.40657126071214e-20	-1.00212007822496e-19	4.11658911168908e-20	6.72774623220384e-20	4.53753416978973e-20	-4.02336961647162e-18	-1.39047988183159e-18	-2.62627564401765e-18	-2.94458288472321e-18	-1.83813634483132e-18	-1.28639850761063e-18	-2.41597800394736e-18	2.38433563720925e-19	3.33298637532989e-19	4.87551334513926e-19	2.53881840951227e-19	-5.16413062449799e-20	-4.03449853886585e-19	-4.56573823582619e-20	-1.67885994074987e-19	-5.97068927764762e-19	3.23534435236899e-19	-3.29127358960576e-19	-5.23676220276818e-19	7.74092030632743e-19	1.11849882186655e-18
SE_cope=~SE_cope2	-1.75035035495141e-19	-1.02179428125528e-19	2.57281290895369e-21	1.17716348274685e-19	-1.47029740076827e-19	1.01054389731098e-19	9.0883061116179e-23	-2.58989977672192e-20	3.04517452155489e-22	3.2795833367448e-20	1.15099739014703e-20	2.71462037003457e-20	1.18541172691248e-20	2.1503989655268e-20	-1.43579470403371e-20	-3.61852988728291e-20	-5.11913997389237e-20	-7.03569749602084e-20	4.35978196533085e-21	-2.40696149845104e-20	-4.88664702101204e-21	-2.96471889594845e-20	-1.41151659334886e-20	-1.55911238472109e-20	-1.37216548755951e-20	1.28186333047918e-20	2.40424826714604e-21	-3.978148830829e-21	-1.62538582780704e-19	-4.29451916746359e-20	-2.41876053067444e-19	-1.19094079985621e-19	-5.49404290300597e-20	-2.68885733640381e-20	-1.52420721377455e-19	-2.17151386106893e-20	-3.25782139924757e-20	3.95328461693793e-20	-6.89049872198504e-20	-1.32593778368342e-20	4.10520947356686e-20	2.24265455843065e-20	6.49552011141978e-21	2.13584389654701e-20	-1.98775100264935e-20	3.57453010157693e-20	2.10056044737699e-20	1.24469885248224e-19	-3.48883950208919e-21
SE_cope=~SE_cope3	-8.53716704554435e-21	8.03804208696757e-20	-4.84287387204354e-20	-1.11834503340516e-19	-5.80005550012865e-20	2.29300337656187e-19	-2.93198527678222e-20	-9.96906397590389e-21	2.41685680725663e-20	4.84521358708663e-20	4.18011294148146e-20	-1.60627795549231e-20	2.90711265179975e-20	4.34503693340535e-20	-1.42378056486601e-20	-4.22417090846125e-20	-3.74588245642395e-20	-7.40910857110349e-20	-3.90464718118825e-20	-7.07386847354946e-20	-4.49040322795807e-20	-3.69102538106391e-20	-2.58145753032503e-21	8.70353365073918e-22	4.56698190430847e-21	1.55655104271185e-20	7.33016645662966e-22	1.24619753497334e-22	7.04553310508018e-21	1.67763807299732e-19	1.16544749462254e-19	1.50615952758094e-19	2.1136056341154e-19	2.07131623283535e-19	1.37720677171509e-19	5.75379012704013e-20	4.8132588445917e-20	-2.3816883910074e-20	7.24554052080799e-20	5.94133838930471e-20	3.43384698257243e-20	1.89222788395731e-20	8.68122495034145e-21	1.20074306604034e-20	-1.98554567406732e-20	-5.20554832812207e-21	-5.97741912628339e-20	1.16458663628896e-19	-3.45445774998062e-20
SE_cope=~SE_cope4	-7.00001468067328e-20	8.2092228820584e-21	-5.42891985541656e-20	-3.09483419998634e-20	-1.35834851272009e-19	1.44052012354291e-19	-1.98264133025779e-20	-5.36325937145788e-20	4.31238868108162e-20	4.46201895801143e-20	4.39968704527022e-20	1.00636774401123e-20	-3.50705414736328e-21	3.47639960968216e-20	-1.11752967709472e-20	-2.7331575886963e-20	-6.16702509295122e-21	3.54369359681709e-21	9.56788540920655e-21	-3.64412350278978e-20	-3.68168692282324e-20	-2.57361321298638e-19	1.91837958661403e-20	6.4145219960612e-21	-6.62879505266622e-21	2.60437841424429e-19	3.89818571432938e-20	1.46992053014432e-20	-2.6179341539506e-19	-5.34811189941543e-20	-1.76376284322603e-18	-1.3231025956759e-19	-1.8605781481502e-19	1.16651189518157e-18	-1.62267531745939e-19	-4.6065475114081e-21	2.07302942254226e-20	6.87985422700521e-21	2.47468867400534e-20	-3.63604682836413e-21	1.7841377410885e-20	3.82458570416799e-20	4.60933404197431e-20	-3.03760374807531e-20	-1.87698472466671e-20	-4.41226591100654e-19	-4.97287029047197e-19	-3.20631347961982e-19	-3.78078446117813e-19
SE_US=~SE_US2	2.3321300507611e-18	-6.57199502271195e-19	-2.77136803759284e-19	9.97748377134367e-19	-1.67712418648521e-19	-3.07427575785624e-19	8.68829310532939e-20	9.57805983646507e-20	-2.11443667974228e-21	1.20668309061889e-19	5.43710994265416e-19	1.58025029961644e-19	1.97566280424469e-19	3.29862443920408e-19	-3.57448180971376e-19	-2.92559802123006e-19	-3.40981719785973e-19	-7.26034636402865e-19	-7.30040440928041e-19	-5.03377743504282e-19	-3.3392642066215e-19	-1.15631986082905e-19	3.07918623820224e-20	3.91248386699579e-20	2.69033190088865e-20	-5.08655237883359e-20	-6.2021249811988e-20	-2.889732144033e-20	-2.79008613184863e-18	2.45444100393806e-18	2.89664220625469e-18	2.29494750548732e-17	-2.44088624116748e-17	5.76213195020972e-18	1.0170964704586e-18	1.17697470434064e-18	4.15634365366343e-19	4.74978404538536e-19	1.50577459092911e-18	2.31181542180883e-19	-2.11343022388468e-17	-2.03821923779373e-17	-2.01633996057794e-17	-2.50838748102137e-17	-1.69043021649487e-17	3.59803753322113e-20	6.1983518542328e-20	1.8069602766222e-18	3.14725592650774e-18
SE_US=~SE_US3	1.70254244392515e-18	7.49460894218251e-19	5.43457660889359e-19	8.3926940283341e-19	8.01951402850162e-19	-2.50257813658859e-19	3.56659825056854e-19	7.8295241142296e-21	2.43176120011836e-19	1.16525556635666e-20	1.51626526903578e-19	1.55235732952941e-19	7.53529152996716e-20	1.19985833378663e-19	-1.86638456515777e-19	-2.27789703186598e-19	-5.37409529002312e-19	-6.10653923502915e-19	-7.93182110450793e-19	-2.97833753062995e-19	-4.51298995704892e-19	-6.05328548702495e-20	1.33318307107957e-19	-5.75403679465519e-21	1.26808147227297e-19	-6.88172977061718e-21	-6.79994095465833e-20	2.79800819835476e-20	-3.95978118906546e-18	3.95476848335456e-18	4.25392348098481e-18	3.16125339577963e-17	-3.19260821698558e-17	7.40647760768112e-18	6.20945834073466e-19	2.29589270982113e-18	8.96334461439927e-19	1.12943099909246e-18	1.63254309831018e-18	1.88081284987255e-19	-2.82422210146638e-17	-2.60345332379626e-17	-2.57933209005469e-17	-2.77441541341233e-17	-2.68810565755692e-17	-5.80252148426213e-20	7.0194350842098e-19	-7.98939723815586e-20	-3.77054504486308e-19
SE_US=~SE_US4	1.86030932606928e-18	1.2727467661601e-18	5.24390144341619e-19	2.18043853402996e-18	-1.55506470365722e-19	6.77170815371903e-20	1.11233514576943e-18	-2.69044981401144e-19	-1.81826425111196e-19	-1.69832019337156e-20	6.76670047516019e-20	-5.99674321432747e-22	-9.27286722027722e-21	-1.10440502611283e-20	5.40412062835878e-20	3.09198621441259e-19	7.75772669829791e-20	-2.54931182416849e-19	-2.3737409036548e-19	1.19660555635823e-19	9.37526664117458e-20	-2.6457507263064e-19	-5.87897470879437e-20	-6.02275300236777e-20	1.12939726543851e-19	-1.01826693870158e-19	-6.63749021615461e-20	-1.36018672482646e-20	-4.84364170093051e-18	3.12778881502e-18	4.42668221196846e-18	3.47114325760203e-17	-3.69653550898206e-17	8.20926478530948e-18	1.13487098529685e-18	2.10715955074112e-18	6.24190598909957e-19	8.77495973362625e-19	1.02642158273945e-18	4.9027738779011e-19	-3.0541550997585e-17	-2.88512961906589e-17	-2.85987057943417e-17	-3.02914153690363e-17	-3.03288185157949e-17	-8.31013795021715e-20	6.12361670742408e-19	-5.43842855633349e-19	-3.45085876508894e-19
SE_US=~SE_US5	4.26528551182256e-18	9.97560098491902e-19	1.52618257756858e-18	1.54601719246246e-18	1.11891843971872e-18	5.18444539815731e-19	1.05448705176897e-18	5.34512174734098e-20	1.92782195738362e-19	7.57258139195869e-20	2.48864694913659e-19	1.06721591322475e-19	2.15268677316029e-19	1.60896608033612e-19	-1.039145837089e-19	1.26553134013841e-19	-9.21584504964222e-20	1.78422663028977e-19	-1.85757192037555e-19	1.37311738929195e-20	-2.05872361232665e-19	-4.06983824359359e-20	5.19377132917003e-20	-6.01318419968478e-20	8.5341965864419e-20	-7.10645494651939e-20	-3.61661061262338e-20	2.05210625444813e-21	-4.00218223695891e-18	3.49834632939693e-18	4.36336228323243e-18	3.15669194663191e-17	-3.21216526106239e-17	7.76960017022219e-18	8.49609036744641e-19	1.64857396090936e-18	7.75325471277302e-19	1.10362920041382e-18	1.26607532472974e-18	7.45348253531067e-20	-2.9287889407311e-17	-2.58811094435144e-17	-2.55892608869264e-17	-2.70404047899438e-17	-2.67576483491146e-17	-3.85125473419405e-19	7.01923273979663e-19	1.30197965222405e-19	-7.4904380521412e-19
SE_LAN=~SE_LAN2	-2.85770055801703e-20	4.01141243280874e-19	-2.41773626482147e-19	-1.83084626488773e-19	-2.84905257602021e-19	2.46561962820464e-19	-9.60642328891668e-20	-1.69570863820595e-19	8.25525214244688e-19	-1.00679634371095e-19	-6.09287839848828e-19	4.61605483905191e-21	3.57814161422684e-20	-8.69846017585609e-20	-1.20218856930911e-19	1.33572454135826e-19	6.34015419971383e-20	-9.95453375115876e-20	1.25215414880759e-19	-6.05810769277555e-20	5.44527948158631e-20	-1.20593022638079e-20	4.93350125249057e-20	7.41422215702775e-22	-9.82996810152774e-21	-1.23951067351537e-20	-4.77810299664611e-20	-2.77238495102066e-20	-1.3356477919017e-19	-3.10838608835709e-19	5.49381046583276e-20	1.5977961187356e-19	-3.0298093797826e-19	-8.62509674231606e-21	1.60492325022173e-19	5.29780412367987e-19	1.23652742205231e-19	-2.07615608098992e-19	1.78023450992332e-18	2.71715019051697e-19	-1.09776933199542e-19	-6.37190684801251e-20	-5.21809491559476e-20	-7.58057619553168e-20	-6.42426584313195e-20	6.13164159136675e-20	9.35002069928096e-20	-9.58652266452742e-19	6.68893536804078e-19
SE_LAN=~SE_LAN3	-4.60724958555212e-19	6.07979476570386e-19	-4.23028361358901e-19	-3.41745502138969e-19	4.03207458587118e-19	-1.1508651724313e-19	2.66196034805479e-19	-4.32378926979198e-20	5.92605767324144e-19	2.24506731723823e-19	-1.94794318759815e-19	1.89474005710824e-19	1.34842218281793e-19	5.97588226469134e-22	-9.80662115793701e-20	1.07783772535399e-19	-2.03293264262597e-20	-1.10106150023061e-19	-8.38866709744096e-20	-1.24432427346991e-19	2.9284202205912e-20	-1.15161855648785e-20	4.25643670072062e-20	1.18552302919593e-20	-1.5348755342195e-20	6.44848492325808e-21	9.42421730333758e-21	-1.44273377209557e-20	-6.8060316100476e-19	-5.32927887655941e-19	-3.17263731495127e-19	3.08816041352823e-19	-2.66420484269976e-19	3.63662777634988e-19	2.02392635985597e-19	5.58542129561763e-19	1.87622656126138e-19	1.03650490861727e-19	1.27077876766808e-18	3.03529690301711e-19	-1.11962887019214e-20	-2.88389254443431e-20	-9.60166576558717e-20	1.86604811698691e-20	-1.76426367424217e-20	-7.58850088613702e-20	8.98242055970483e-20	-6.95518683763675e-19	5.55374332120451e-19
CQ=~CQ_COG	-3.57445498980679e-19	-6.67596444910247e-19	-1.58474455962022e-18	1.00500150421312e-18	-5.17287267715682e-19	-7.19359342052621e-19	7.08966121819222e-19	3.01966134820212e-20	-2.01065901943559e-20	-1.11883831290947e-20	3.18870457437628e-20	-6.12937859671495e-20	-4.0221104842159e-20	7.26337993904051e-20	1.00814440914836e-19	1.48159538056382e-19	2.15783988165816e-19	1.07598444515108e-19	1.52593478322479e-19	6.25205442917579e-21	1.07438088050619e-19	-8.2929292515817e-21	-1.0021050524688e-20	-1.13206146901921e-20	-7.93951337245888e-21	-1.16103063390304e-20	-9.08037701772218e-22	1.61838771582933e-21	1.2000312110014e-18	-1.28661730378207e-18	-2.58230524961435e-18	-1.49459987776414e-17	1.26328862308481e-17	-4.65618310783152e-18	-2.69026036483729e-18	0.000250700248716541	0.000179858541212797	0.000183131047545134	0.000199194483233969	0.000117565964332981	-0.000915601133120276	-0.00106876440367441	-0.00106677378218274	-0.0010638670244972	-0.000993814699571858	-2.00859118745223e-18	-1.95573352462454e-18	-1.27915544043011e-18	-1.93459045949347e-18
CQ=~CQ_META	9.61787063195131e-19	-8.97302780789439e-19	-4.46187673393158e-19	1.59830444918174e-18	1.06014474595173e-18	-1.59010541355942e-18	8.27862950315404e-19	4.73785553748383e-20	-6.96144703860806e-20	-3.23981617937206e-22	-8.61591571990831e-20	-9.5708667968234e-20	-1.30180846107354e-19	6.45958487881036e-22	6.47955283344271e-20	-1.53596086223611e-19	6.77153541912295e-20	-1.21069692076034e-19	-2.18906098960771e-19	-1.41595595414837e-19	6.55661088112963e-20	-2.67833809977586e-20	-2.16164550155436e-20	-2.29136443658261e-20	-1.84425386354459e-20	-1.23285837899897e-20	-6.91930021279328e-21	-1.10703710630882e-20	-4.01672031377884e-19	1.43399282715929e-18	-5.67741672361694e-19	-1.56857926344726e-18	-6.29198273382301e-19	-3.58412551504671e-19	-3.44236571830589e-18	0.000306638115805134	0.000219989746604959	0.000223992435795917	0.000243640049542606	0.000143798045556148	-4.82671055880231e-19	-8.8924482115292e-19	-7.09173781559474e-19	-1.02123061715739e-18	-3.55822340950724e-19	-0.00264368119923407	-0.00271005959286531	-0.00214782722611401	-0.00252849964446334
CQ=~CQ_BEH	-3.64771706017298e-20	-6.92263219863218e-19	-2.30724189278625e-19	4.62256823676301e-19	7.15602657074541e-19	-4.94599395453683e-19	1.66980798285386e-19	9.75978812013587e-21	-9.08351483552574e-20	-1.56888641044346e-20	9.52514326406197e-21	-6.00742335063064e-20	-1.29225444545218e-19	4.42539344158943e-20	-1.56085109677728e-20	1.28204178053919e-19	-1.76303832048391e-19	3.05303278214849e-19	7.57338787941908e-20	1.46259281176437e-19	1.93730899796165e-19	-9.38773991573096e-21	-1.81080695135333e-20	-1.7654520229052e-20	-1.32227553194146e-20	-1.11972738972365e-20	-1.24769179654799e-20	-5.44215092763702e-21	-7.78678074491453e-19	-6.18127089087129e-19	-1.05179468231058e-18	-2.16734870510124e-18	-7.34771564094805e-19	-1.58099283876494e-18	-6.79688493053805e-18	0.000250868846020712	0.000179979497076765	0.000183254204187714	0.000199328442625915	0.000117645028094386	-1.848722195409e-19	-5.04991483378525e-19	-6.46457729906139e-19	-6.29066730394297e-19	-2.6819486502376e-19	-1.63914061486873e-18	-1.50563667879135e-18	-9.65841200989596e-19	-1.57505744378502e-18
SE=~SE_mix	2.79157807144552e-18	1.74767453048141e-18	6.35156938746093e-18	5.39806930079483e-18	3.87301261729335e-18	4.14790682550609e-18	4.15115660047434e-18	-3.11670517010931e-20	-8.53102534340521e-20	-3.68431982722647e-19	-5.05463062393699e-19	-1.12599215797295e-18	-1.68756428219318e-18	-2.91853811318698e-19	1.34349030568643e-18	2.04860882623784e-18	1.78186307519875e-18	2.6199382906317e-18	1.90888810769528e-18	2.12740079555877e-18	1.8362578066005e-18	3.41147971019968e-20	5.11597203337083e-20	-1.86611467487166e-19	-2.70741712289001e-19	-1.33348490117416e-19	-3.62228633320613e-19	-1.85022860461245e-20	1.23232854236542e-17	1.27797411588638e-18	9.38643611795946e-18	1.16708972770963e-17	4.23751882280067e-18	5.75535781193839e-18	8.13783075500789e-18	-1.27655826328644e-18	-3.50934872448989e-18	-3.64883236786328e-18	-3.7499932766462e-19	-5.62363887043645e-18	1.1514568979758e-19	5.81471206333081e-19	7.86910434331116e-19	1.20993838740739e-18	4.14027230496109e-19	-4.57621643399564e-20	-1.40063623408325e-19	-4.07873161347031e-18	-2.52473207162238e-18
SE=~SE_cope	1.63295002610064e-18	9.58158217205828e-19	9.13886136675646e-19	-2.35835584859152e-19	1.96230653985878e-19	1.85389619211871e-18	-7.66486493161489e-19	-3.14656121550587e-19	-6.14157517096013e-19	-6.28587795587206e-19	-7.84879004495004e-19	-6.4205620677007e-19	-1.03504151598112e-18	-3.07257804392523e-19	5.45300511948367e-19	8.01586976191234e-19	6.13752572763042e-19	9.60236425989921e-19	7.70524782535059e-19	8.77519213424481e-19	8.09425004760182e-19	3.93987141322019e-19	-1.44910537225413e-19	-6.56063648421853e-20	-1.50817767027567e-19	-3.10057108911987e-19	-1.42501351153839e-19	-2.47728349410092e-20	2.61458064549221e-18	-3.38829811108711e-19	4.56133083590094e-18	3.49891075115701e-18	1.95194690448052e-18	2.10819269984916e-18	1.84730629394506e-18	-8.92027694359105e-19	-1.72434275213451e-18	-1.97694919960794e-18	-8.00267164831002e-19	-1.63546508809654e-18	-6.01111977634162e-21	2.78210121626802e-19	1.54427804124262e-19	2.69885271385766e-19	2.9415884074202e-19	-2.35763349868083e-19	4.25165684594486e-20	-9.38198989671048e-19	-6.58227129911351e-19
SE=~SE_US	-4.21785727564015e-19	2.3198199711203e-18	3.64256966123772e-18	3.33880641769226e-18	1.5454651231828e-18	3.74941688397553e-18	2.64838697365403e-18	-6.90972718716909e-20	-4.18013983135951e-19	-6.4813037055911e-19	-9.6002551764237e-19	-1.28812856399731e-18	-1.97099799863815e-18	-2.12119819541865e-19	1.15111930911416e-18	1.40642952545677e-18	1.18349237282923e-18	2.02219348600622e-18	2.03638810801924e-18	1.88996068186615e-18	1.47943475388378e-18	4.91151281274021e-19	2.18925112797235e-19	1.12137152869722e-19	-2.72905003987078e-19	3.45899636246824e-19	-9.30459887568785e-20	7.5107596947944e-20	6.4474264695351e-18	-3.34415334168231e-19	1.44515603410009e-18	-1.09408833721605e-17	2.01578819060211e-17	1.51920193782497e-19	2.76800489690342e-18	-4.49736201008739e-18	-4.27365060122683e-18	-4.87990099877154e-18	-3.05800247369339e-18	-4.00793540358942e-18	1.49924773709507e-17	1.44798472877161e-17	1.42296199224082e-17	1.57090443360652e-17	1.47312863776788e-17	-1.53450858043167e-19	-5.99610752129221e-19	-2.90390586161149e-18	-1.52981972971264e-18
SE=~SE_LAN	8.24091541800853e-19	3.54995585324998e-18	1.60711714153506e-18	4.4088185576766e-18	1.76396206260346e-18	3.51998071305535e-18	4.01816754309009e-18	-7.25319197719096e-20	-7.62287583000725e-19	3.92848136526773e-21	-1.59184267056212e-19	-9.86633182194031e-19	-1.82703750808119e-18	-1.23916255067308e-19	1.42343191116607e-18	1.7320460785015e-18	1.30514267551177e-18	1.54182190885383e-18	1.31836403563739e-18	1.73485815965619e-18	1.37154482806401e-18	7.21862547952619e-20	-7.42132052685669e-21	-9.70285887802327e-20	-2.84894512075492e-19	-6.64464393182102e-20	-3.38294558795889e-19	1.81559840683765e-20	4.82139427919811e-18	-9.99382995170008e-19	3.91303057382755e-18	5.99835697554309e-18	2.50433409162256e-18	4.75301640635795e-18	2.93845047369681e-18	-3.22262749480033e-18	-4.70124885666038e-18	-5.02911556637805e-18	-3.05890772015393e-18	-3.36315696424152e-18	4.60380658015174e-20	5.85763366477045e-19	7.06526496668312e-19	8.31847746558398e-19	9.05335571682242e-19	-1.20619585010587e-18	-8.94052229561248e-19	-2.87501647299189e-18	-2.60798420079989e-18
MPQ_CE1~~MPQ_CE1	0.000118455926855463	0.000107626435365204	0.000152664187433184	0.000117842510370814	0.000132636220041336	0.00015939668482586	0.000145960642741349	9.20457780669104e-21	4.58617750639041e-21	8.61756877939935e-21	-2.65566860351052e-21	-1.4955101539115e-21	-3.21628681885991e-21	5.39675726621176e-21	-1.38718382577775e-20	-2.68089998742333e-20	-6.98672730390488e-21	-2.79799554949676e-20	-1.43295597278332e-20	-2.13991695402368e-20	-3.79143833414008e-21	-7.56107539739838e-21	-1.18893856173888e-20	-7.29914864842098e-21	-8.11936323918079e-21	-1.41694244563054e-20	-1.04380119284612e-20	-1.39358018642303e-21	-7.03638147314357e-20	3.62763481798353e-19	1.02108770476709e-19	1.20447249276712e-20	1.81069101041594e-19	2.61134477956012e-19	-3.24347961646472e-20	-1.04409095887963e-19	-2.58802255373521e-20	2.18958524776785e-20	2.49126613893678e-20	5.8682483427903e-22	-4.66119080136324e-21	-7.81063267828492e-22	-1.04334013702148e-20	-3.46670712771439e-21	-7.09796514058495e-21	1.84225178599554e-20	4.52616583234942e-21	1.48814762327577e-20	2.32393934098272e-20
MPQ_CE2~~MPQ_CE2	-0.000140745642363997	-1.48767736567775e-06	-1.59742835715038e-06	-1.74313605527818e-06	-6.31451440111912e-07	1.27557614616608e-06	-9.0909318865898e-07	3.43335922934094e-21	3.70497098634268e-21	-1.66161652873794e-20	5.81785167442151e-21	-2.80918808551897e-21	1.55144983486307e-20	-3.34467034734143e-21	-1.90574936666545e-20	7.83815557757827e-20	-1.7380880963923e-20	-7.87008074461347e-21	5.48063570602716e-20	3.72430284086408e-20	3.50686894319837e-20	3.17860232784948e-21	8.4981526271403e-22	-2.86165651713545e-21	1.5589613593775e-21	2.99158547747399e-21	-1.52544803528199e-21	1.39023970168662e-22	-8.05133976742002e-20	-1.40175647064272e-19	-4.79975784417676e-20	-1.18487100946662e-19	-8.02026654124505e-20	-1.01220580820199e-19	-6.29209406417553e-20	-1.99912010984129e-20	-1.06510724577376e-20	8.00747122784045e-21	-7.14083873625228e-20	-5.0533772154335e-20	1.78898457164581e-20	9.87604849931029e-21	1.94922505796574e-20	-2.58997684184498e-21	2.68337391080316e-20	-6.71818954207517e-20	-2.94227460429665e-23	-1.11183267559549e-20	-1.3619229792487e-20
MPQ_CE3~~MPQ_CE3	-6.71581937732098e-07	-0.000152675408262868	-1.21791884985681e-06	-1.32900999915594e-06	-4.81434180280513e-07	9.7253077165464e-07	-6.9311510953727e-07	2.11707428719834e-21	7.260035508256e-21	1.41510124065187e-20	-1.22978533840674e-20	4.4762642066283e-21	-6.27326871567433e-21	-4.88199726353471e-21	4.52588035777301e-20	1.37831455170302e-20	-6.28940801562068e-21	1.41112708263201e-20	8.34006265932319e-21	1.14769776721877e-20	1.91949772832153e-20	2.8566755720911e-21	-1.03763011746375e-22	-5.6111256171834e-22	-2.44481508338335e-21	4.79646502629546e-22	-9.93856931334423e-22	-8.25596149331556e-22	-2.53562168344054e-20	-1.05614101585124e-19	-1.93611556018046e-20	-1.1037060926294e-19	-1.38633177776628e-19	-3.17235694701833e-20	-6.87089971877811e-21	9.54972146353195e-20	6.48420360094646e-20	-9.98950696775791e-21	7.97711927899141e-20	2.5732738639507e-20	2.79876599957546e-21	-1.42347585472761e-20	1.41945024705997e-20	1.97060092953881e-21	-2.70570508806697e-21	6.40400628807943e-21	1.12966048949347e-20	-2.00019207104898e-20	8.54758558537034e-22
MPQ_CE4~~MPQ_CE4	-1.41027709292264e-06	-2.38183220154107e-06	-0.000347756737588078	-2.79083199349268e-06	-1.01097953660342e-06	2.04224948940462e-06	-1.45549531162183e-06	-4.47830071378602e-20	-1.25954344024332e-20	-3.50630701701025e-20	-3.50067703971606e-20	-1.54425537091658e-20	-9.41369393114532e-21	-3.26067937198036e-20	2.04294059713389e-20	2.63284813766233e-20	-3.80061228302777e-20	-1.00152845948269e-20	2.6260627787613e-20	8.44316819754901e-21	4.38412874758364e-21	1.07424332703682e-20	7.8031299576064e-21	9.67130226950397e-22	4.2146547151649e-21	1.11442922190038e-20	6.54401175501902e-21	2.73309928910097e-21	-2.21604170058629e-19	-2.67424055136785e-19	-2.15887385456088e-19	-3.01169136639205e-19	-2.67823970885304e-19	-3.39478009612434e-19	-2.15158811637398e-19	2.09471876050941e-20	2.97784842531888e-21	2.96833940683028e-20	2.11077698822606e-20	1.06137948473545e-19	-3.52716957670703e-20	-3.12810125584666e-20	-2.16314143869731e-20	-1.39494367860641e-20	-1.83297238493329e-20	4.02545547025671e-21	5.43058209669276e-20	-3.00825319890104e-20	-4.94861777250601e-20
MPQ_CE5~~MPQ_CE5	-7.94922577609047e-07	-1.34255331989909e-06	-1.4415980196192e-06	-0.000218299002089827	-5.69852877267621e-07	1.15114273385385e-06	-8.2041046445318e-07	1.59834609771874e-20	-1.18493448386749e-20	1.3154505744062e-20	1.76691931599661e-21	-4.3906847558092e-21	1.09821756195929e-20	2.15569543257851e-20	-1.40430928774119e-20	-4.957088217949e-20	-5.56907618885262e-21	-5.31996339896549e-20	-3.7246479000557e-20	-6.32037481531207e-20	-3.3542603094638e-20	-5.75683300142631e-21	2.82426108155589e-21	9.39684600160368e-21	5.0537179981368e-22	-5.85166829067795e-21	4.0490795347885e-21	-1.86675723703123e-21	-6.68108192228878e-20	1.23014222160787e-19	-7.06969819498041e-20	-4.01845127901662e-20	-7.35555427187895e-20	-9.25768193291203e-20	-7.39027918197492e-20	-5.86875359175153e-20	-2.31982096142622e-20	-3.51682570787451e-20	-2.32960078408198e-20	-1.6279867991916e-20	-6.56338829532292e-21	-4.11862129361688e-22	2.67952727960461e-21	6.19742961516719e-21	-1.18342834470926e-20	2.26992055104927e-20	1.20596016338277e-20	2.07821189940535e-20	2.96539571581958e-20
MPQ_CE6~~MPQ_CE6	-1.13932334216447e-06	-1.92421548783016e-06	-2.06617137320477e-06	-2.25463495805295e-06	-0.000179191496585816	1.64987613106506e-06	-1.17585387386868e-06	-2.6466746080673e-22	-6.93049618083284e-21	-9.96816275906833e-21	1.30763596575702e-20	-1.72404217628207e-21	2.04164758508524e-20	1.47564847828102e-21	2.8326015793744e-20	2.05841414235245e-20	8.83643663216613e-20	1.47215362995273e-19	5.86700120026173e-20	9.54220227973491e-20	8.41032602044858e-20	-8.22801995046329e-21	-1.1751508114184e-20	-1.02923823132607e-20	-2.67747784159745e-21	-1.52847648344705e-21	2.54590799635625e-21	-8.78701999633768e-22	-1.36513790122271e-19	1.90119225424807e-20	-8.23231555637228e-20	-2.3887050680847e-20	-7.46671489063754e-20	-1.20897124268507e-19	-8.52143084439285e-20	-4.33276657832477e-20	-2.11636178940683e-20	2.42861572720522e-20	2.20256361908173e-21	1.38993954109281e-20	-1.58559571858497e-20	-7.72095462016325e-21	-1.32096478018461e-20	-5.67890159717696e-21	-1.94088452615461e-20	3.48801913127761e-20	-5.72949808934184e-22	2.13221574948179e-20	2.3246916425665e-20
MPQ_CE7~~MPQ_CE7	-1.88163577784093e-06	-3.1779149712659e-06	-3.41236050828862e-06	-3.72361527762993e-06	-1.34888049751693e-06	-0.000235622430003071	-1.94196733859685e-06	-2.47622573780021e-20	1.01320843245139e-20	2.36498162973979e-20	1.37206372116781e-20	2.23404816255471e-20	-3.08343858363066e-20	3.92247825719485e-21	7.15492130419383e-21	-1.29143754910116e-19	-3.64663589955142e-20	-1.07608477704223e-19	-1.31576706496207e-19	-1.1239078776688e-19	-1.46938728758967e-19	7.61500334956533e-21	1.44262484004311e-20	1.36643576146158e-20	1.18840678186676e-20	5.1063777808142e-21	6.70435908851994e-22	-7.42192653967153e-22	6.25958175073521e-19	-2.31811932295373e-19	1.60685285864367e-19	4.45880750890362e-19	2.67685132506318e-19	1.51882442799741e-19	4.45069796709637e-19	1.88460396392887e-19	4.23778872471715e-20	-2.88941643013794e-20	1.54952941880777e-20	4.24016513315974e-22	1.25163693693971e-20	1.63434679506434e-20	-2.13261158865123e-21	1.03564313229661e-20	1.33756350931448e-20	4.44069805763479e-21	-3.91835541405241e-20	-7.73645733112742e-21	-1.99741977816392e-20
MPQ_CE8~~MPQ_CE8	-1.3565427197057e-06	-2.2910796387286e-06	-2.46010033346705e-06	-2.684495721935e-06	-9.72459197581108e-07	1.96443570598756e-06	-0.000251260643036145	2.79068864771165e-20	-3.26328554989049e-21	-8.52310346727445e-21	4.750290465492e-21	-6.54226454529925e-21	2.00685879051849e-22	2.72828172540393e-21	-5.94982668388106e-20	5.33670733230939e-20	-8.98249603742635e-21	1.06438166229705e-20	1.64913759063225e-20	1.34176966900863e-20	1.41655238249192e-20	-4.81793451234837e-22	6.16560867049798e-21	1.25743527771107e-21	-1.45960406532289e-21	7.020972876582e-21	6.33273303219016e-21	2.99890728899305e-21	-1.35476744560525e-19	-4.96440003142886e-21	-1.31058025044587e-20	-3.21397276614135e-20	-7.19239385001164e-21	-4.45170056298219e-20	-7.40821685542951e-20	-5.3025331065535e-20	-2.91887219734559e-20	-3.44935950607386e-20	-6.47597774229959e-20	-4.78151973816201e-20	1.35516075629254e-20	1.37061935630042e-20	3.92440489808369e-21	3.86142312719004e-21	6.38411154071443e-21	-1.37099655876441e-20	-1.8391697469282e-20	1.02219959397753e-21	-1.4221554927221e-20
MPQ_FX1~~MPQ_FX1	-5.34881739009219e-19	-3.74531234139925e-19	-1.12315409891741e-18	-3.8447012759766e-19	-3.92471662973602e-19	-1.24679121328383e-18	-4.21137405766762e-19	0.000177682285579685	0.000192977082776307	0.000210958106862322	0.000219499086324815	0.000148419592894331	0.000107415064212575	0.000152617969298066	2.57061338476751e-20	-1.28990892685942e-20	-6.66419128967978e-21	-9.68622197286781e-21	-2.65512825054468e-20	-2.56553727173386e-20	-3.00778654568132e-20	-4.87178853047283e-20	1.20106166338574e-19	2.63144286241056e-20	-4.48410274536373e-20	-5.69068720702736e-20	5.1672021593023e-20	3.59941846648588e-20	-1.82025206389667e-19	3.02912345530753e-19	-9.07221747960431e-20	6.10727314081372e-19	3.40349739398537e-19	-4.83576941226638e-19	-6.98504783724924e-19	2.0907618209532e-19	-1.02106971412795e-19	-9.41753249517413e-20	-1.61689133676083e-20	7.36695010129327e-20	-1.9670423611413e-22	-1.028889760673e-22	9.40478461063086e-22	2.88615202531144e-21	2.16542018670414e-21	2.7892220739577e-21	1.42479504003962e-21	8.80965580264075e-21	-2.87168451278089e-21
MPQ_FX2~~MPQ_FX2	-7.94660008052201e-21	-1.3576667649007e-20	-5.60830063354087e-20	4.08238797918107e-21	-1.24531162384473e-20	-6.34928307362918e-20	1.64167034702305e-20	-0.000189074281428365	2.78974389928679e-06	7.83437192572817e-06	5.26036012487949e-06	-4.12068638659189e-07	-4.82393638419364e-07	4.75025534425495e-07	4.75316215326317e-20	-1.94513398475939e-20	2.32690714533827e-21	-6.35096862266543e-21	1.37411629983056e-21	-8.15849765052347e-21	9.54521966411311e-22	-6.36580104430255e-20	6.00154763283084e-20	1.30026170415131e-20	-3.53545992251002e-20	-3.31723835713447e-20	5.95151433954015e-20	9.02478066184368e-20	-2.24557807967879e-20	1.20479869700344e-20	-5.33893124121539e-19	1.24333681027312e-19	-1.04341597803073e-19	3.07298574540767e-19	5.86261335632253e-21	3.45542267836885e-21	-3.44350623547751e-21	8.8210019999742e-21	8.35224645760444e-21	-3.16054163884173e-21	2.2732098189633e-21	1.70193966673291e-21	-7.28455579807729e-22	3.62113787504987e-21	5.94693697954218e-21	2.49403021906363e-22	1.73232710471809e-21	-4.24007164437589e-21	1.66161331364749e-21
MPQ_FX3~~MPQ_FX3	-7.32897358111146e-21	-4.10330764980019e-21	-2.59393655115695e-20	-5.54677476937049e-20	-2.4471245429031e-20	-5.03607715435339e-20	-2.25060287075377e-20	8.10242793209594e-07	-0.000161676634858601	1.11793114590626e-05	7.50630743349493e-06	-5.88004207326762e-07	-6.88354954410042e-07	6.77840987214818e-07	1.95372589254919e-20	6.9840551381126e-21	2.04522653700162e-20	5.32388643967402e-21	1.17381261369828e-20	6.10001169969181e-21	1.27289896624242e-20	3.15213735054068e-20	-4.38896147449979e-20	-1.58974532779984e-20	-1.19887304276923e-20	-4.37906887140523e-21	-2.18034036224749e-21	-1.3935787493926e-20	-1.29234334060955e-20	1.13235724411195e-20	1.00561251122736e-20	-1.24392911257354e-21	4.71773932106024e-20	-1.52354687746709e-20	-4.96432427630562e-20	1.65604390451957e-20	6.89642455982684e-21	2.75153043753423e-21	-4.76154292379595e-21	2.31150761730522e-21	1.30808221788229e-21	-2.80528355433167e-21	8.62066713083039e-22	3.78718058467e-22	6.57586454167025e-21	9.22851940339324e-21	3.7020652385844e-21	1.51086974613252e-20	8.58489936498171e-21
MPQ_FX4~~MPQ_FX4	-7.33062843219543e-20	2.14557774404281e-20	-8.64509168247986e-20	2.4164041691945e-21	-4.62852271891701e-20	-3.96402248908397e-20	-4.66392363929127e-20	1.29830188582592e-06	6.3787520113849e-06	-0.000169532317379136	1.20278183010862e-05	-9.42195324219579e-07	-1.10299350135151e-06	1.08614632473924e-06	-6.47929584199016e-21	-7.60990632862659e-21	-5.36991436518605e-20	-1.08670426641871e-20	-8.09297440913606e-21	-1.86155358904056e-20	-2.1805837072344e-20	7.50340002172308e-21	7.70650329478687e-21	-1.54726122522749e-20	1.26000898370051e-20	4.12857944760752e-21	-4.19865866701258e-20	-2.97730688315793e-20	-3.95364372016112e-20	7.83982943290916e-21	-4.93246429699614e-20	1.50432782149914e-23	2.60437046172398e-20	-4.54848009885584e-20	-3.86748481628122e-20	1.89087255576374e-20	-4.09974225732855e-21	-3.60147460710633e-21	4.33429470466867e-21	1.46266677839692e-20	-5.83658389833445e-21	-6.01116937386668e-22	-5.41223718582207e-22	-1.21434680302821e-20	-1.43232652631657e-20	-1.25926583999306e-20	-1.35772573928036e-21	-1.22258676805565e-20	-1.59296327993898e-20
MPQ_FX5~~MPQ_FX5	5.36868879406176e-19	3.0619312982089e-19	1.11176863801933e-18	3.42002579212185e-19	4.01181323882917e-19	1.18838221447468e-18	4.11024065121446e-19	1.19948049300036e-06	5.89322767753344e-06	1.65498121460532e-05	-0.000208863481590035	-8.70479296329993e-07	-1.01903817842468e-06	1.00347333951544e-06	2.71621903356039e-20	1.05511449143702e-20	4.28528267959407e-20	1.85758418595809e-20	5.64163769744451e-20	4.16924701654565e-20	4.73622523443639e-20	2.33919503217262e-21	-1.26352926778816e-19	-2.99423285556549e-20	-2.3978502500148e-21	7.2296750511429e-21	-5.79989438240302e-20	-3.12999254334051e-20	2.26971480598211e-19	-3.10579259388769e-19	5.38077006557265e-19	-6.37963675246312e-19	-3.31465885891595e-19	1.83287295833769e-19	6.80783508469238e-19	-2.1520925040221e-19	8.74556103317732e-20	7.73358565419726e-20	4.94400110937464e-21	-9.99317826269261e-20	6.18531507775504e-21	2.47756538222862e-21	4.06512766486539e-21	8.80657628326254e-21	7.498660506752e-21	-7.5913438542229e-21	-7.3630667454391e-21	-3.04558435417411e-21	-1.73069981936079e-21
MPQ_FX6~~MPQ_FX6	-6.56352451194356e-21	-1.12581791047698e-21	-1.18742247800692e-20	-1.45247673185252e-20	-4.32949110640506e-21	-1.18333803491843e-20	-9.13392056112979e-21	3.51584183362901e-07	1.72738585785296e-06	4.85097692054316e-06	3.25717055578287e-06	-0.000222257648320937	-2.98694066196608e-07	2.94131798440089e-07	-8.13064522701011e-20	2.95539824977954e-20	5.12553353274297e-21	5.43354487397596e-21	9.31063660461305e-21	-8.8843018532819e-22	3.82197003767807e-21	-9.62118397813001e-21	3.60842910997735e-20	-3.33999784103013e-21	3.06419265307847e-20	1.3568179157258e-20	2.3229195989349e-20	2.5535493778422e-20	1.29411041250538e-20	-1.28547061148028e-20	2.68750302869796e-20	2.91112162604764e-20	1.79096911784795e-20	1.13720305831861e-20	-9.65020102302151e-21	8.57480617040371e-22	-8.4261724009721e-22	-2.74731562517927e-21	5.41376988507923e-21	2.58787135701145e-20	1.53187580211158e-21	3.25440110965282e-22	-6.31279936313382e-22	3.12273213158556e-22	-1.5331031321287e-21	-3.33428286474695e-21	-6.30797306875601e-22	-3.98222255304447e-21	-7.36957244669573e-22
MPQ_FX7~~MPQ_FX7	9.59521943750629e-21	-8.80421795134166e-21	-3.91799191423896e-21	4.8863154430988e-21	1.16162845367723e-20	-2.68854998408135e-20	-1.29574503082929e-21	1.77409557094095e-07	8.71639779244653e-07	2.44780541239278e-06	1.64356991305543e-06	-1.28748526818998e-07	-0.000140915006382949	1.48419054547403e-07	-1.2620353054659e-19	3.74321034742013e-20	5.86524305541314e-21	5.3783531814367e-21	1.31769276480946e-22	3.51283028331042e-21	7.83853158798614e-21	2.85979083395232e-20	1.33357517504698e-20	2.84797643385475e-20	7.2185885487007e-20	4.19356231058381e-21	3.73279627687535e-20	8.85400709264361e-21	-4.22008992354412e-21	-3.90833267771718e-20	2.02344239690106e-20	1.9313089340431e-20	-3.97291482307532e-21	1.74132061083715e-20	-1.27258307354371e-20	1.05050576660191e-21	2.48950698543781e-21	-2.9288760745113e-21	4.39836090931292e-21	2.10133065115657e-20	-1.7165347263955e-22	-5.14929352307198e-22	-1.32433781589985e-22	3.10731967302821e-22	1.51310414831478e-22	2.38853365387366e-21	-2.29330286551351e-21	-3.14364262540502e-21	-1.09714335526208e-21
MPQ_FX8~~MPQ_FX8	-1.04912898688138e-20	-1.75915964294517e-20	-3.42887713291958e-20	1.70495827754649e-20	-3.92162376792405e-21	-2.56881408985338e-20	-5.03997737967012e-21	4.18262538279243e-07	2.05498662249948e-06	5.7709704131539e-06	3.87489679211134e-06	-3.03538808782651e-07	-3.55341748031305e-07	-0.000120474251656834	1.72671211337318e-20	-1.92156519201179e-20	1.23289902308281e-22	-3.75117556989259e-21	-4.19500435986616e-20	4.90547970902037e-22	-1.61396162899074e-20	2.11677924749199e-20	-1.63326576223823e-20	1.26298505020235e-20	1.89842700944503e-23	4.00299033374654e-20	-1.7735750503199e-20	-3.60652648581688e-20	-1.06225063928707e-20	5.65002243474266e-20	-3.05837708347155e-20	1.98476548366786e-20	4.02825692579548e-20	1.46602386500941e-20	-1.80409248211909e-20	3.17543668999821e-21	-6.42799408335869e-21	-4.22324755283825e-21	-4.01953022507256e-21	-2.64922315481371e-21	-2.46651002514113e-21	1.66790522197223e-22	-3.94454308991878e-21	5.51219531621533e-22	-2.11973934773377e-21	1.08872817889591e-20	4.02191902472341e-21	2.15239992989956e-21	1.38853983576348e-20
MPQ_SI1~~MPQ_SI1	-1.53227352108158e-19	-1.34543321358529e-19	-8.66713461813984e-20	1.73414326614517e-19	-1.71001536871941e-19	1.98535647620639e-19	2.31366284839929e-20	-6.04323476198528e-21	-1.96522993270551e-20	1.68534440984766e-20	-4.12549169208778e-20	-2.09777948718785e-20	-9.50691892851299e-21	1.77949320810249e-20	8.31830065374453e-05	0.000165567766265917	0.000148462584504931	0.000210419297124118	0.000151785827791471	0.000164497479194146	0.000147042657559214	-7.03662188499663e-21	-2.28409303285453e-19	-2.99645371926345e-21	1.81791950171438e-20	-6.3839958528404e-20	4.64609615415119e-19	-5.91991178661254e-20	1.24624195245477e-18	6.5070536362355e-19	1.45787870175045e-18	2.41142979304264e-18	1.80643120677678e-18	1.52967448400945e-18	1.27013746118629e-18	8.03702703102214e-20	4.1806188684943e-20	9.38122226776425e-20	1.17227478237138e-19	3.484768509942e-20	-3.67704620515331e-20	-3.75909807079603e-20	-3.39300486926054e-20	-3.83804208169939e-20	-2.48700400058182e-20	5.51036195793962e-21	-4.23725252906126e-20	-3.31289072689104e-20	-2.55907296218564e-20
MPQ_SI2~~MPQ_SI2	-2.06279074957696e-20	5.19620400669177e-20	2.43476893286882e-20	5.1442878236351e-21	-5.60828744935402e-21	3.02873683323746e-20	-4.50006757992055e-20	4.49663166322517e-21	-1.86198912433001e-20	-2.650280658705e-20	-2.25004672024651e-20	-8.31548485489999e-20	-1.53582599522715e-19	-5.69600360319029e-21	-0.000108416741256721	-5.50031577538472e-07	-8.56013472160282e-08	4.66341828956708e-07	-3.10412664484059e-07	-3.15729372195753e-07	-4.87789700089764e-07	-5.49415458961962e-20	-1.33357718975762e-19	-8.36502397360419e-20	-3.50390602285798e-19	-9.41040622129332e-20	-1.39689760641689e-19	-5.36370999162716e-20	-4.62635705352357e-21	1.79892179033525e-20	-3.65874395490674e-20	-1.10217706207795e-20	1.64680128874832e-21	-2.6767644271895e-20	-2.23509765306155e-20	-6.7913388129768e-21	-1.06845033843817e-20	-1.55592940201744e-20	-2.81078127055241e-20	9.17535780133401e-21	-9.42089784954162e-22	-1.19017635060477e-21	2.12351568610778e-22	1.51491304972249e-21	1.15541338266254e-21	1.3043908176507e-20	-1.05584473176509e-20	6.83323611534592e-21	9.79074554633243e-21
MPQ_SI3~~MPQ_SI3	1.55976802180866e-19	2.97694744377997e-20	7.7937740081958e-20	-3.68942744002889e-20	-9.13564195604708e-20	-6.11757257806765e-20	9.23788697972362e-20	-5.53556564218089e-21	1.60993856248327e-20	2.73324598194813e-20	1.41791350327024e-20	6.02520969294935e-20	9.65364824088352e-20	-1.35434919115842e-21	-1.81086009308179e-06	-0.000230175134581248	-3.7978114435345e-07	2.06898418332502e-06	-1.37718483147361e-06	-1.40077307400266e-06	-2.16414036144242e-06	1.03968286530706e-19	1.47746795476523e-19	8.45187030957692e-20	2.51392534225814e-19	1.21490530125143e-19	4.75884469236479e-20	4.12320883389631e-20	6.08104773283721e-20	3.52374057655292e-20	-2.51233634791662e-20	-7.07730273318337e-20	-5.84862206090069e-21	-1.21842250472235e-20	-2.97100908730525e-20	4.58805710378645e-20	2.56462799703953e-20	9.4643413310274e-21	2.20407993847904e-20	1.45834392633952e-20	1.49567454000907e-20	1.31484221942215e-20	6.03923029734739e-21	1.20061773361406e-20	4.68009809382389e-21	7.49007804593372e-21	4.39221336224063e-21	2.88347602223717e-21	1.2281598990055e-20
MPQ_SI4~~MPQ_SI4	-6.58260549572349e-20	-3.61098807822739e-20	-5.97301468900488e-20	5.56643286212282e-20	4.16349784642297e-20	6.76004586044693e-20	-3.32847021438194e-20	4.50065918050015e-21	1.19932099767429e-20	-2.89878528854135e-20	1.71226851974967e-20	4.88438530469748e-21	1.07101059767216e-20	1.09680841289884e-20	-1.71729933280709e-06	-2.31420338971292e-06	-9.70150518202067e-05	1.96208706083131e-06	-1.30603054387103e-06	-1.32840006502399e-06	-2.05232685451773e-06	-4.1363289266279e-20	-1.31654373455566e-20	-1.33565542049845e-20	1.42655804071465e-20	1.59477036042818e-21	1.30289071955301e-20	1.07038874647487e-20	-7.37432886331843e-20	-1.03996127492217e-19	-7.68054942003796e-20	-9.24918432258339e-20	-7.78777322306154e-20	-3.33041926809731e-20	-1.79773635103609e-20	-2.61449238748119e-20	3.75578740166174e-20	-8.96399343010543e-20	-4.29509510677687e-20	-8.96222997125966e-22	9.50611880704403e-21	2.12882993803876e-20	1.42831317690083e-20	1.21411446535129e-20	9.7196919360376e-21	-1.75094850226195e-21	1.23310392304751e-20	9.00925046466831e-21	1.69849792886064e-20
MPQ_SI5~~MPQ_SI5	-6.41440585883314e-20	5.11028940114896e-20	2.80348509026339e-20	-4.82741558401873e-20	2.06030407936969e-19	-1.41148711647226e-20	2.08348842531673e-20	-1.7907470319552e-20	-1.9614052575081e-20	2.38528413871094e-21	-2.82261588328205e-20	-3.68458983816106e-22	7.9596234047034e-21	7.77478631651553e-21	-3.96075211887931e-06	-5.33744222932917e-06	-8.30665482085694e-07	-0.000224088909128743	-3.0122082651151e-06	-3.06380097618908e-06	-4.73345431537366e-06	-4.57160586502544e-20	-9.14203760803555e-20	8.94366400949458e-21	4.36050470606002e-21	-1.27040038837152e-20	4.40776054142336e-19	-4.4511096340914e-21	-9.84033569339988e-19	-6.90440216098714e-19	-7.08334735096071e-19	-1.09295466626226e-18	-1.06930450839596e-18	-1.05483246099815e-18	-6.46206377986287e-19	-3.88293573606697e-20	-8.85220925190734e-20	2.53487605431956e-20	-3.15070427133392e-20	-3.57576194653921e-20	-2.67579713804094e-21	-3.74838459706701e-21	-3.78328932687065e-21	2.44147147178097e-21	1.15277328310754e-21	-6.15134731252593e-21	-1.23400222053512e-20	-6.61986238779649e-20	-4.35741665108247e-20
MPQ_SI6~~MPQ_SI6	9.54904888865204e-20	8.70529692136029e-21	5.39529602365558e-20	-2.44546943079546e-20	-2.27338121048708e-20	-5.3594671543096e-20	1.42348069367192e-20	3.10766046995685e-21	2.83903300244774e-21	5.30620533295168e-21	1.05179444383541e-20	1.14814445910937e-20	-3.45016659341933e-21	-5.03598084643856e-20	-1.65040739067196e-06	-2.22406094554125e-06	-3.46130333245275e-07	1.88566019008773e-06	-0.000127532620430429	-1.27665645889518e-06	-1.97238497917174e-06	2.90640498326929e-21	-6.33957863853197e-20	6.22315834630075e-21	2.73764710840805e-20	-1.62136113251106e-20	1.04199477528821e-19	-2.37435173642634e-20	-2.72393723070713e-19	-1.73431503011155e-19	-2.2647445121127e-19	-3.21456730182778e-19	-2.13880986584921e-19	-2.54174110053384e-19	-2.09918493760298e-19	-3.14983874381007e-21	-6.60969280512272e-21	2.18101092665003e-20	9.00933002973929e-21	-9.68353985566322e-21	8.71399156437463e-21	9.61328348040538e-21	1.25952471661472e-20	2.16610793041844e-20	1.77810518436206e-20	-1.30546501140142e-20	-4.20511623942343e-20	-4.80895361019895e-23	-5.04766913117621e-20
MPQ_SI7~~MPQ_SI7	7.246825130002e-20	2.95922303019372e-20	5.4004991428411e-20	-7.63963014129216e-20	5.38038831972451e-20	-3.04896364680346e-20	2.90734885201062e-20	6.77201994243979e-21	1.3490853463756e-20	1.74217476805018e-20	2.55743976650578e-20	7.28121460426563e-21	1.4525622806828e-20	2.72230192943519e-20	-1.95311195081132e-06	-2.63198046532068e-06	-4.0961479827395e-07	2.23151294234648e-06	-1.48536939054737e-06	-0.000158688125204033	-2.33414410053795e-06	8.72206896090525e-20	4.58026549492368e-19	1.32669828925746e-20	-2.83429909971083e-20	6.6377088572102e-20	-8.74628925925871e-19	1.23183487431865e-19	1.45126437196441e-19	4.71950305719701e-20	-6.10244469686443e-21	-8.69454660744004e-20	-1.45505002546096e-19	-7.6717947289495e-21	1.32554616804942e-20	3.50057955924916e-20	2.65295286604237e-20	2.12526567432774e-20	2.39803205749369e-20	8.77893772453644e-21	4.35792789660237e-21	-8.7742609481405e-21	4.80007957676781e-21	-1.05183841903585e-20	-1.46259632795347e-20	-1.26871699685678e-21	5.13726414260752e-20	6.63295496114945e-20	6.33032689963883e-20
MPQ_SI8~~MPQ_SI8	4.18066032791522e-20	2.87760748858498e-20	1.91089796258897e-20	-1.69304781221864e-20	2.26063544112593e-20	-8.21505844005323e-20	3.77517334661052e-21	7.49239361580931e-21	9.07253391586337e-21	1.78952648934547e-21	8.75255611723354e-21	6.51651076785088e-21	1.6566652619814e-20	-7.3608909529713e-21	-1.42875553708661e-06	-1.92536667535544e-06	-2.99644580467281e-07	1.63241358035501e-06	-1.08658888727897e-06	-1.10519984030201e-06	-0.000160958837269347	4.29524527885341e-21	-3.60206524211312e-20	6.15897165749911e-21	2.23463158601792e-20	3.25376658884012e-20	-1.20995009143417e-19	-4.00464591191508e-20	4.36638978126925e-20	9.75535194078832e-20	-4.00753869150856e-20	1.09496336271385e-21	3.87288200189436e-20	-1.16072790952325e-19	1.64288308088555e-20	-3.34727779419811e-20	4.60768352949505e-21	4.61689273584832e-21	-1.37245564678667e-20	1.05220488722449e-20	2.08591225784306e-21	-1.15603363972075e-21	-8.48399864594943e-21	-6.41656848373679e-21	-5.99926599025673e-22	5.95480460566527e-21	4.33212023889309e-20	1.51600229241983e-20	2.69069147165597e-20
MPQ_ES1~~MPQ_ES1	8.78151763535266e-20	-2.8206000510748e-19	5.03094115402768e-19	-3.1144968539625e-19	-3.54885442426752e-19	8.85539771005491e-19	-4.98420528057764e-19	-1.90664070365621e-19	-1.04226484724355e-19	-1.93505597951459e-19	-1.08236618494813e-19	-1.25057798812103e-19	-1.69816598434038e-19	-1.46641596382321e-19	5.05276126265386e-19	-2.37904432596826e-19	-1.26610729220236e-20	-1.19065823087277e-19	-1.53043455490672e-20	1.04240026214033e-19	5.32560830633333e-20	0.000237702833336588	0.000316322021327054	0.000234479381737819	0.000155262100610421	0.000293072647334561	0.000285296882867333	0.000101668054162394	5.65190055101031e-19	-3.29060473841901e-19	1.03801228343944e-18	-9.33230959506746e-20	2.87662339426906e-19	6.98920065058876e-19	1.74733260637427e-18	-5.4357853200827e-19	-7.72137065833359e-20	-8.66683832893776e-20	-2.03303462243662e-19	-2.23306975806582e-19	4.20918949093601e-23	3.96616997345701e-22	3.22454626200806e-22	3.23312144955605e-22	3.34170450703953e-22	-6.20232607281208e-21	-5.61448877528127e-21	-4.73617611490089e-21	-4.51540320582001e-21
MPQ_ES2~~MPQ_ES2	6.98687560194201e-21	2.1142149703833e-20	-8.3666078374014e-21	-1.75188396994486e-21	9.58649748613847e-21	-1.35342156166026e-20	1.51433436221956e-20	-1.11432300489216e-20	1.94474516900033e-19	1.65142372057128e-19	1.66837813594328e-19	4.81160939495956e-20	1.09926495256611e-19	1.56151131153048e-19	1.42318689161545e-19	6.29438601060261e-20	-1.49757692295533e-20	-3.53259957397793e-20	2.56914931905894e-20	1.99136023565035e-19	7.50676240892995e-20	-0.000174269366393159	4.18841363979618e-06	-1.70330685781424e-06	-1.51141627824964e-06	9.6884165885758e-07	2.53648986272202e-06	-1.07741649886311e-06	-3.19524312192901e-20	-3.3602731948377e-20	-1.00916019476745e-19	5.87278773212942e-20	-4.70475758949833e-20	-9.80573529760119e-20	-2.74229896531996e-20	2.41901707956214e-20	5.71179116911361e-21	6.49676219653692e-21	9.92654768311727e-21	8.72221174877425e-21	-2.53212403287399e-22	-8.91544424255697e-23	-8.64366582037134e-23	-7.33513781762272e-23	-3.47176618992495e-23	2.00632872830683e-21	1.18849156205943e-20	6.01702515477714e-21	5.98661011632106e-21
MPQ_ES3~~MPQ_ES3	1.42230618561319e-21	2.74478364839908e-20	-1.91955476107898e-20	4.94544344615044e-20	1.13478072594046e-20	-4.91277226541801e-20	5.51004980431036e-20	-2.11874911971414e-20	-2.44893568400909e-19	-1.52440804376749e-19	-2.05353726392468e-19	-5.74643115551419e-20	-1.64296451387138e-19	-1.93045171031571e-19	1.77542480332829e-19	5.49965966796297e-19	3.85334293645864e-19	3.26758155694612e-19	2.3681480594607e-19	1.64376966273236e-18	3.95500298596983e-19	-2.03394888311568e-06	-0.000243215636771639	-4.07120630760969e-06	-3.61255369647849e-06	2.31570386423365e-06	6.06266186326153e-06	-2.57521704088202e-06	3.61070034201507e-20	1.04896007602273e-19	-5.02903084570171e-20	-3.01371697772665e-19	3.33163129177564e-19	9.86904780345138e-20	-1.54065016129103e-19	4.51817101206996e-20	4.17582159072525e-21	3.96198259613361e-21	1.39019001974955e-20	1.88841173547345e-20	-1.6438479162179e-21	1.40356579630009e-22	3.3163401613949e-23	3.37618549782201e-22	6.43679745796375e-22	1.38683490553586e-21	-1.57522870752323e-21	1.09511792466421e-21	2.29082906104602e-22
MPQ_ES4~~MPQ_ES4	-4.93611531433807e-21	9.35564419360481e-21	-1.26164192731289e-20	3.55112276535632e-20	5.45913499829677e-21	-1.26561555640629e-20	1.63885089326639e-20	-1.241687573986e-21	-7.23435494033018e-21	-4.77341687379015e-21	5.13611420042315e-21	-4.02736982551428e-20	3.18262475335844e-20	3.16153212946848e-20	4.0958672895703e-20	2.30496996209356e-20	8.10326541917595e-21	-3.04012698841036e-21	2.07861322262839e-20	8.77589099442241e-20	6.41007061398113e-20	-7.62010447630046e-07	3.75059933864034e-06	-0.000246657415721199	-1.35342814275847e-06	8.67568773636007e-07	2.27135092656617e-06	-9.6479430056318e-07	3.82897043798424e-21	-5.26277897047521e-20	-3.23027670189741e-20	6.04077753450169e-20	-8.49375156495225e-21	4.8619303075537e-21	-2.77835033565825e-20	1.9380798199492e-20	1.89322666070044e-21	3.34096051728642e-21	5.55563430937138e-21	-1.83813282563673e-22	-1.30484791759922e-22	-5.01298229854468e-23	-3.60546350261306e-23	-1.91244756344765e-23	-3.6547930028879e-23	8.42670424266952e-22	4.60643048064994e-22	4.64292512831662e-22	1.18777593347781e-21
MPQ_ES5~~MPQ_ES5	2.43504799410365e-21	1.38112946768773e-21	-3.55943110672591e-21	6.68654878458871e-21	6.97779418993819e-21	-5.1529626760926e-21	5.00591303073973e-21	2.98232458579731e-21	4.67931814297476e-20	6.39721927043048e-20	5.29146540069212e-20	6.69311924590041e-20	1.44734684198395e-19	4.23269618306098e-20	-4.89057781405558e-19	1.4202471373161e-19	8.25979942512746e-21	-1.90801176748182e-20	1.33703158620027e-20	-1.93598559563254e-21	2.95836610222567e-20	-3.14463164767756e-07	1.54778105926712e-06	-6.29437853891636e-07	-0.000125513088944154	3.58024516671751e-07	9.37331243801376e-07	-3.98147125211589e-07	-1.258899735206e-20	-9.65743517378847e-21	3.59151429097462e-21	2.61504493760686e-20	-2.42960073681958e-20	-4.6206345021396e-21	-3.10126951188657e-20	8.98808816320332e-21	2.98129493597419e-21	1.52489677610413e-21	4.51055553875684e-21	4.20675895793376e-21	8.61280835865362e-23	5.24672284833292e-23	9.77734394335929e-23	7.35820133913335e-23	7.14571291485818e-23	2.59670659449647e-22	1.2321692519713e-21	8.56997776773516e-22	1.98400007111884e-21
MPQ_ES6~~MPQ_ES6	1.63718843758133e-20	2.91038801306868e-20	-6.98663637843272e-21	5.7053710378209e-21	4.71024785916762e-20	-3.80639155710213e-20	5.41203885675522e-20	9.60133510969878e-20	2.5556204537434e-19	2.87561761710131e-19	3.17250884855762e-19	1.72230965128799e-19	4.64599129890137e-20	3.15428032364307e-19	1.61367310247049e-19	1.55982376862712e-19	1.1460694680948e-19	5.09026060040467e-20	6.85599627159737e-20	3.41649773344836e-19	2.48807463469746e-19	-1.48243999354353e-06	7.29653835672792e-06	-2.96729141153378e-06	-2.63300327896154e-06	-0.000236230270137276	4.41876021961003e-06	-1.87694231902757e-06	-1.20177352660784e-19	-5.29535239761097e-20	-1.27272796126456e-19	8.94798760296004e-20	-7.55377435404766e-20	-2.41453857392878e-19	-1.51198926579008e-19	2.7757153940413e-20	5.88231749118755e-21	6.05414159632268e-21	1.46768357867895e-20	1.38814144864194e-20	-2.99143891095266e-22	-1.16016705618452e-23	6.38994035215155e-23	5.26511696331833e-23	1.860390817066e-22	-6.33852875790313e-22	-1.14594046214349e-20	-5.22218951871247e-21	-4.86605579615972e-21
MPQ_ES7~~MPQ_ES7	-3.85754939334658e-21	2.12854865909432e-20	-2.6681015734553e-20	4.92444716786404e-20	6.02650371918485e-20	-4.87320745694215e-20	5.02489146142665e-20	2.58879874051394e-20	-7.81946957831842e-20	-1.44287807844494e-19	-1.27837810269765e-19	-5.37902139915082e-20	2.78427677095304e-20	-1.33124201199581e-19	-4.09978135390117e-19	-6.6615141383488e-19	-4.59547520060706e-19	-2.47375684080635e-19	-3.07262967918798e-19	-2.11979549335557e-18	-7.10372713306555e-19	-1.54643090389183e-06	7.61150026673561e-06	-3.09537732362446e-06	-2.74665933081163e-06	1.76065192672291e-06	-0.000191089477743617	-1.95796229163281e-06	-1.04476703638197e-19	-1.93309361183923e-20	-3.96965436537644e-20	-1.62000970826229e-20	-1.07372316451544e-19	-4.32442287997104e-20	-1.24371218299145e-19	4.08746575149763e-20	9.04337100704636e-21	9.89596273624175e-21	1.5853223101619e-20	1.81033587661932e-20	1.76999966920797e-21	-3.57643650199075e-22	-3.06480286371237e-22	-6.02260021933477e-22	-9.64636204763846e-22	-3.12025812893429e-22	4.02818013182918e-21	-2.22128923270636e-21	-4.4728540675128e-21
MPQ_ES8~~MPQ_ES8	1.61923294015846e-22	1.12470991040446e-21	-9.76231837854364e-22	5.68324048130699e-22	3.22500396656623e-21	-2.98195222148457e-21	4.14614106901039e-21	1.80454847445194e-20	-4.28346839695714e-20	-4.91857071694284e-20	-5.28550662960019e-20	-1.3423227559675e-20	-2.02529613957756e-20	-5.69006855692413e-20	-1.19638750781141e-21	2.56257749598501e-20	2.56001264071451e-20	2.00462356997225e-20	7.71967137960212e-21	8.5291002143216e-20	5.40380303275488e-21	-1.31876655822577e-07	6.49094116292907e-07	-2.63967830002189e-07	-2.3422982968055e-07	1.50145012997009e-07	3.93089314361414e-07	-5.1244411284407e-05	-8.73503389094002e-23	1.94568380054745e-20	2.92400759633273e-20	1.27860355598818e-19	-1.68374501576985e-19	3.00093412813228e-20	-3.79539869541311e-21	2.55752135680303e-21	2.78718498629479e-22	2.70772986049905e-22	5.10407749280516e-22	1.14275873148196e-21	2.84263947331946e-22	2.42839201368897e-22	2.31199234714949e-22	2.51430262293011e-22	2.16335926593227e-22	1.17690409223247e-22	-1.74173384751369e-21	1.6117235723538e-21	2.85635470795012e-21
MPQ_OP1~~MPQ_OP1	2.79659960512813e-19	2.4148244264139e-19	3.27194009853839e-19	3.08053173027522e-19	3.27411624828233e-19	3.19257624791615e-19	3.16662764780433e-19	-1.4691785092901e-20	-1.02547654638199e-20	-6.02824208168414e-21	-9.97860244963798e-21	-2.20927791626805e-20	-9.34200579896726e-21	-1.35451746734897e-20	1.52861955965213e-19	2.74448591638207e-19	2.64830451826577e-19	5.34785665064165e-19	3.39729072665071e-19	2.62406398582315e-19	2.37301469590301e-19	-1.32482037499349e-20	-3.05400905290323e-20	-2.50467674919319e-20	-1.21898341871515e-20	-5.45964780726275e-21	-1.81040593992217e-20	-1.3768326585923e-20	0.000216719438801631	0.000222141452929213	0.000187240830973601	0.000271115981100924	0.000239434718959067	0.00030730720003628	0.00022197767998128	4.01776887488979e-19	2.85351297574299e-19	3.30916787025687e-19	1.29528712201554e-19	1.46909906417396e-19	1.91208983567295e-19	2.0797562556454e-19	1.82801621004037e-19	1.95027603689531e-19	1.87773277580265e-19	-5.85330118710744e-20	-6.37157244888621e-20	-5.88475064612694e-20	-2.14136471634946e-20
MPQ_OP2~~MPQ_OP2	-1.17879532995261e-20	3.05801572013522e-20	-1.32012265038128e-20	-2.63981297094793e-20	-8.29371163571378e-20	3.46886081770592e-20	-9.68219486045513e-20	-9.47336373811916e-21	5.73323055827462e-21	3.53853943939683e-21	2.595376813792e-20	1.23161132894359e-20	-1.1506409937062e-21	-6.31896001924787e-21	-3.60885765307926e-20	-4.37245667135424e-20	-9.03916153238281e-20	-1.94402364642099e-19	-1.25554205167529e-19	-3.00464751575742e-21	-4.43920572730034e-20	7.14704782764501e-21	2.03009789342613e-20	1.14901410373755e-20	2.86734208185876e-22	-3.22009266574641e-21	-5.25292628316979e-21	-2.02819311018843e-21	-0.000245111885520332	-9.69516690268343e-07	-6.96070716618756e-07	9.69577725208553e-07	2.0095747208425e-07	1.79294031872452e-06	6.78763350972791e-07	-4.37893225980764e-20	-1.72642667416262e-20	-1.85636871644347e-20	-5.02345117055076e-20	-6.56160616283632e-20	7.86475488106037e-19	6.68674170296096e-19	6.90271496749461e-19	7.04537292304635e-19	6.7309036163198e-19	-1.12495786974161e-20	4.18489979682335e-19	-4.1614698403023e-19	-5.20476508000947e-19
MPQ_OP3~~MPQ_OP3	-1.76456432120284e-19	-1.64204254095561e-19	-1.4274805173134e-19	1.38177579482081e-19	-1.98224581230633e-20	-6.51270331778472e-20	-8.52435171902963e-20	-6.72119220533884e-21	-4.54184993603588e-21	-5.31762508881094e-21	-1.71302336338685e-20	-3.20815534546831e-20	-6.29126990527411e-20	3.11590324206715e-20	3.16720222063852e-20	1.87573047586557e-20	-3.58097772052045e-20	-9.75059449741328e-22	2.65490490854412e-21	1.91032181479118e-20	5.47370748872848e-20	-1.19905817918591e-20	1.00641514651249e-20	-3.55915141976252e-20	-1.00873279171854e-20	-5.24946835269313e-21	-4.05457450172722e-21	1.28356310382308e-20	-1.19349484770854e-07	-0.000458375801862514	-6.74234146837663e-07	9.3916091388769e-07	1.94653196158303e-07	1.73669363940509e-06	6.57469733925635e-07	-8.32514863786943e-20	-6.81928940715681e-20	-3.25792602969504e-20	-7.43743712927904e-20	3.25634975965012e-19	-1.45117963642139e-19	-1.29131089873696e-19	-1.17394500070164e-19	-1.23984210188831e-19	-1.272997131902e-19	4.60249138175789e-20	4.72667209801494e-20	7.48217259296039e-20	5.45487374920463e-20
MPQ_OP4~~MPQ_OP4	4.26962778738307e-21	2.2950173727392e-20	-9.00400902525454e-21	-3.67415586307571e-20	-3.11473122935977e-20	-3.29778271789181e-20	1.63184134948104e-20	-6.94661304871617e-19	-3.9039741000495e-19	-4.38257384737847e-19	-4.46148403178545e-19	-2.93665446891473e-19	-2.01199481924262e-19	-3.41589334859058e-19	-5.60899448139069e-20	-6.43428872037972e-20	-6.35516943105433e-20	-9.14366318712782e-20	-8.05328211291324e-20	-5.52761628042722e-20	-6.83405164827911e-20	-4.81718909250351e-21	1.90443920910889e-20	9.41700874108098e-21	2.00324609715994e-20	1.16724140748901e-20	2.58826928689347e-20	3.48772482921992e-20	-8.60210943018245e-08	-6.76857249187528e-07	-0.000239967988614443	6.76899860051603e-07	1.4029621472758e-07	1.25172125892588e-06	4.7387105266145e-07	2.77582127930429e-20	-1.0050917277601e-19	1.17684388313423e-20	-1.44927304605578e-19	-7.22337009701498e-20	-3.0282245219259e-19	-2.84752563238316e-19	-2.76150234579222e-19	-2.85178981984504e-19	-2.94192365776378e-19	2.08983538162856e-20	2.13600293738233e-20	3.70608767833072e-20	5.33609249780526e-20
MPQ_OP5~~MPQ_OP5	-7.73011660594898e-20	-1.3900409693994e-19	-5.64750200702875e-20	9.79149728117141e-21	4.32825120895751e-20	-1.20429647814332e-19	-2.30920052497751e-20	4.73804654920226e-20	-7.85825577781111e-20	-7.69091298214383e-20	-1.14766211873799e-19	-3.87914029676464e-20	-9.52551958897854e-21	-4.9682997490539e-20	-9.76340098915579e-21	-7.36982685632847e-20	-5.05588677705896e-20	-1.23891649177332e-19	-9.26761359606365e-20	-8.14183233713259e-20	-2.21398106665391e-20	2.00220971487889e-20	-1.42447672190388e-19	2.11287656636197e-21	1.20456333900689e-20	3.43530830920023e-20	-2.55079783159907e-20	1.94856732238418e-19	-2.09143393876762e-07	-1.64564544794077e-06	-1.18150168815683e-06	-0.000360818195814036	3.41102688057707e-07	3.0433143684479e-06	1.15212438318205e-06	-2.89680619071812e-20	-2.82200663367264e-20	2.37698531977556e-20	-1.12241260361433e-19	-1.3614669838908e-19	-5.28456991566168e-18	-4.79085190704299e-18	-4.74531355899254e-18	-5.07316404193875e-18	-4.85257870252932e-18	1.6574282359708e-21	5.95829616902255e-20	1.18892226815323e-19	2.60051487202555e-20
MPQ_OP6~~MPQ_OP6	-5.26527114418295e-20	-1.95213580347265e-19	-1.28121417297079e-19	-7.20197006788544e-20	-5.60183039659455e-20	-7.38953303168496e-21	-1.64758321427034e-20	-9.51956179685611e-20	3.17581061592057e-20	1.7590332762908e-20	3.34029996714863e-20	7.85650389335562e-21	-9.7823530851762e-21	3.12017205943267e-20	-3.74723520501821e-20	-1.09041684177723e-19	-1.12855330555176e-19	-2.43427933929653e-19	-1.04060041334168e-19	-1.91604417934648e-19	-7.28624307296591e-20	-2.77494867311802e-21	9.26126618348411e-20	-3.39288192619902e-22	-1.34652836697556e-20	8.06521277699375e-21	-1.08472797637853e-20	-2.46488628819953e-19	-1.54730950636591e-07	-1.21750096835913e-06	-8.74112617179324e-07	1.21757761490114e-06	-0.000293835955756543	2.2515409958101e-06	8.52378350360741e-07	-1.99895629068233e-20	-7.74094572380674e-22	-9.89578596914762e-21	-1.92015463161372e-19	-3.87142255388838e-20	4.94157434906356e-18	4.51346085516381e-18	4.44558353961297e-18	4.72887215486649e-18	4.56534332842361e-18	2.18930836841703e-20	-3.04624317155281e-19	3.14546861606204e-19	5.30907721008304e-19
MPQ_OP7~~MPQ_OP7	-1.34079612441225e-19	-1.08796046369217e-20	-1.83282181617869e-19	-3.23934416285657e-19	-2.62312581192314e-19	-1.63304403362153e-19	-2.26442278072381e-19	8.82899665743935e-19	5.45739231086582e-19	5.83823693334268e-19	6.13296434854324e-19	4.3699404563359e-19	3.45488232298789e-19	4.48434104327872e-19	-1.0485135951941e-19	-1.51434789382458e-19	-9.65151652420145e-20	-1.54016194551479e-19	-8.65993069911016e-20	-1.17197178592622e-19	-2.50861627092803e-19	-3.13503373189419e-20	6.18820457932478e-20	3.06754944026425e-20	1.77073511797472e-20	-4.8757389281764e-20	4.64078212082435e-20	5.76890850210515e-20	-2.8005291728252e-07	-2.20359725431481e-06	-1.58208676069944e-06	2.20373597954659e-06	4.56752666729479e-07	-0.000475810834898416	1.54274915692242e-06	-4.1653026944479e-19	-8.06095397376163e-20	-7.095937936851e-21	-3.28787803971308e-19	-2.21679197014632e-19	-1.02809866412204e-18	-9.29995666191071e-19	-8.87522678716809e-19	-9.75843505436087e-19	-9.5093876796511e-19	-2.7913554321887e-20	-1.36285894807258e-19	7.13798077469144e-20	5.92799817097082e-20
MPQ_OP8~~MPQ_OP8	1.34845321476715e-20	7.68366562498092e-20	3.22255386686508e-20	-2.87891849600313e-20	-1.2374125850737e-20	-4.61690783405702e-20	-8.91836400445859e-21	1.32913739783542e-20	-1.62646600898143e-20	3.56458291727957e-21	-5.01422621903564e-21	-1.15918533887582e-20	-1.57945001833989e-20	-1.3840188140161e-20	2.18401854664308e-20	5.99775186539619e-20	8.09681211905348e-20	1.09068610299638e-19	5.46260206863702e-20	7.95531609529853e-20	7.56236767650052e-20	1.28175855758112e-20	-2.41768366800385e-20	-2.43285089681614e-21	-1.39626404819328e-20	-9.85624752228637e-21	-9.64062427030253e-21	-6.37927794483344e-21	-1.38838572821063e-07	-1.09245174388288e-06	-7.84332725644261e-07	1.09252051807826e-06	2.2643894945827e-07	2.02028577489594e-06	-0.000203463389000565	2.02962671992818e-20	-4.46312519862789e-20	-2.40885545613061e-19	5.00664075195773e-19	1.12604922572744e-19	9.834738699027e-20	7.44032800993484e-20	6.24065355441387e-20	1.19426370785087e-19	1.11258533634581e-19	4.42150971149216e-20	-3.07715784212459e-20	-1.81321650173169e-20	-5.80613723740096e-20
CQ_MOT1~~CQ_MOT1	9.18420900164898e-20	-1.93960480815409e-19	-3.29494851344788e-20	1.38854540535376e-19	7.55983618935865e-20	-1.0981471602924e-19	1.35224526187907e-19	-1.46630904908893e-20	-2.04769107770238e-20	-1.69013569833427e-20	-1.72194880513353e-20	-1.21887394985182e-20	-1.16749574576242e-20	-6.78874282261332e-21	1.58338463454613e-20	-4.86526988554709e-20	7.92143183417372e-21	-2.57244659657427e-21	-2.07809718998355e-20	-4.62399738106097e-20	-1.36132161029623e-21	-4.67859961518308e-22	1.82743214390702e-21	3.51772965295196e-22	-1.61818053429861e-21	6.72646628862978e-22	-2.83017961087269e-22	7.32536981071976e-22	7.47674817497074e-20	8.7370997810518e-20	4.44397308383095e-20	2.70697998515807e-20	1.58828172221115e-19	-4.35805561503529e-21	-9.52974646073868e-20	0.00010598007210783	7.25101243088524e-05	7.37113501089852e-05	8.00402825496571e-05	4.66969476505373e-05	-8.20657794634649e-21	-3.63698939468622e-20	-3.84174882319718e-20	-6.2808073047776e-20	1.1065511582001e-20	-2.86607040297292e-19	-2.95604224736676e-19	-1.93425153115144e-19	-2.85630345388856e-19
CQ_MOT2~~CQ_MOT2	1.85526240125209e-21	2.07925467312506e-19	7.29065565125143e-20	-5.81062588106625e-20	-3.43349452059365e-20	1.3561857106924e-19	-1.45435090122367e-20	2.61068114954962e-21	1.32742955965905e-20	1.06453374447499e-20	1.57541248146799e-20	9.77782165699894e-22	-6.03184429126189e-23	7.79304815588739e-21	9.99031933723239e-21	3.92274869438815e-20	3.80903030749633e-21	8.75503226158755e-21	7.39405958980218e-21	2.89635239943504e-20	-1.6698667277894e-20	2.51413791593712e-22	-7.73033749079488e-22	8.73045452164724e-22	2.27918235300263e-22	-3.10469964467242e-21	-3.25627646362208e-22	-5.40408285168897e-22	5.07759661287268e-20	-5.90556096850162e-20	1.72129873824951e-19	4.33381133411452e-20	2.62598691278904e-20	1.4442724184566e-19	7.44150564533786e-20	-0.000104710896166097	-7.38776822566898e-06	-7.66452045179684e-06	-8.50158045124211e-06	-5.67263537525505e-06	2.19350628697738e-20	3.91090657246497e-20	4.28944949920156e-20	5.8763442822006e-20	5.50705954045265e-21	1.20558271719343e-19	1.02180224574574e-19	5.7202083387115e-20	1.01222901791239e-19
CQ_MOT3~~CQ_MOT3	4.28438614750974e-21	5.72483148238251e-20	-2.0192813555467e-21	5.85704074552963e-21	-1.03124328548765e-20	2.31324633484867e-20	-8.69537181265603e-21	2.05433534039252e-22	5.96601134876816e-21	1.62164397131019e-21	5.74519679205616e-22	1.84736887169956e-21	4.61389201685245e-21	-1.49790037222657e-21	4.36653301834599e-21	2.5484458403338e-20	4.63140460321276e-20	-4.95269906414141e-22	1.39048188917478e-20	2.64486181627235e-20	2.51032591288543e-20	1.12132358765713e-21	3.94054822313297e-22	5.52648591624568e-22	1.16430425900165e-21	1.66686653268766e-21	1.12321222255692e-21	3.17940074198029e-22	-4.8425526935155e-20	-1.02599007846375e-19	-1.46225857917241e-19	-8.01214387219538e-20	-5.17195256770553e-20	-7.13499999819335e-20	-1.03619684852112e-19	-1.54373173440191e-06	-6.99669378420122e-05	-2.70167956181293e-06	-2.99673623322961e-06	-1.99955667824602e-06	1.29267565127883e-21	8.2790538690939e-21	2.52642646525497e-21	5.96382449736719e-21	-7.69098829789438e-21	4.76054593321445e-20	5.13457794302545e-20	2.02630117199344e-20	2.91825736207393e-20
CQ_MOT4~~CQ_MOT4	2.22618982617714e-20	-6.81745479412347e-20	1.02780332177093e-20	-2.47120810833605e-20	2.91874617484254e-20	1.34964851863594e-20	-1.9345233207541e-20	1.16165515563414e-20	6.27537857506767e-21	4.74375740666204e-21	3.88031145718483e-21	2.0824556498768e-21	-1.52218074839036e-21	2.50971399427488e-21	-1.67220472382557e-20	-1.37977038237569e-20	-5.11308278503791e-20	3.77591616245262e-21	3.57385822431126e-21	-5.67780293393207e-21	-5.16105350282349e-22	-1.8999306654536e-22	-1.90895901315253e-21	-3.25187399470134e-22	-6.9468388806865e-22	-1.7066672715034e-22	-4.24155704599814e-22	-3.29827079072882e-22	-6.50931523005355e-20	-7.61483771800605e-20	-3.11769166137471e-20	-5.64328277966926e-20	-7.67201571841364e-20	-7.80220938192853e-20	-2.96658655321552e-19	-1.57538893067668e-06	-2.65752934951576e-06	-7.88658291107661e-05	-3.05819008884777e-06	-2.0405614440451e-06	9.32089115224204e-22	9.18482023935007e-21	1.3404674211627e-20	1.52063316908416e-20	-2.92151870163299e-21	5.40222223523732e-20	7.78271659464341e-20	5.4627810311427e-20	8.09958898512939e-20
CQ_MOT5~~CQ_MOT5	-1.11808003268005e-19	4.56667214155571e-20	-1.32062079529097e-20	-3.08215422523959e-20	-1.28305368243844e-20	7.59485933106397e-21	-8.16990353934849e-20	7.63603657444223e-21	-2.73967248004638e-21	3.02210575408834e-21	2.83381620604697e-21	7.20189837205827e-21	6.78529922728173e-21	-6.02308731366523e-22	-3.44590356667602e-20	-7.23067707562559e-21	-2.56617827674514e-20	-1.63686095946068e-20	-3.9750065658397e-21	-5.42830545177334e-21	-1.30143231654584e-20	-2.54303951578051e-22	-1.15679117548944e-21	-6.48228661099886e-22	5.11439626361903e-22	1.07558071146364e-21	-8.11916299213574e-22	-5.52982882796575e-22	1.39715944920019e-19	1.4006542504045e-19	-5.70058714244684e-21	1.69822843140733e-19	4.10968453218049e-20	1.34228762055681e-19	6.66697550369557e-19	-1.83230144665595e-06	-3.09091601243928e-06	-3.2067044157956e-06	-0.000110069957798751	-2.37333372928298e-06	-1.20003217298214e-20	-1.31847086858087e-20	-1.18689542549162e-20	-7.50544622132431e-21	2.70842910762851e-21	2.91741607199286e-20	4.24933886640438e-20	4.13236437348489e-20	6.26110820364876e-20
CQ_MOT6~~CQ_MOT6	-4.23198378520767e-20	-5.59492499819299e-21	3.91725479784344e-20	-1.5501472894416e-20	-4.03041603835163e-21	-1.49069011137552e-20	-3.2188863529688e-20	-5.74028906945397e-21	-4.37602401912084e-21	-1.95110294099221e-21	-1.07870990684804e-20	1.08861934447229e-20	1.39032051495536e-20	-4.47714690525224e-21	1.17828435975516e-20	5.43059344279507e-21	6.19508522731351e-21	5.53289293747501e-22	6.45665725819721e-22	4.17209451442758e-21	9.58315021610502e-21	-1.08531247483779e-21	-6.497035651918e-22	-3.34177096034375e-21	-1.54047820010924e-22	-7.50879008021182e-22	-2.93579988929455e-22	-2.95426358301379e-22	-3.10352367581331e-21	2.27751570913267e-19	-1.90381866806975e-20	-1.65804306051279e-20	6.25011502944896e-21	1.36856228902345e-20	7.82190890508179e-20	-5.63573107600886e-07	-9.50693536613818e-07	-9.86307343732055e-07	-1.09402424915224e-06	-0.000110065383106966	1.49065635611745e-20	1.92682830494858e-20	1.59374175629424e-20	2.25996105865853e-20	1.42736351053884e-20	3.54067923906795e-20	2.84064525467282e-20	2.23850022794781e-20	3.21403277766125e-20
CQ_COG1~~CQ_COG1	-4.09673741621595e-21	7.66669369915107e-21	4.10231570340357e-20	1.56209222436252e-20	3.25811827597551e-20	6.50365744918345e-21	9.46830172034239e-21	-1.48905413109274e-23	1.05664938588014e-21	3.44760969025419e-21	-4.39638725760872e-22	1.11607403556896e-21	1.02500582215017e-21	2.39571421143342e-21	-6.15827911867313e-21	-1.69452618790946e-20	-1.70844898163574e-20	-1.36532843281453e-20	-1.80785444286743e-20	-9.42534747093795e-21	-8.04805365927431e-21	3.22036939618283e-23	2.01845348301359e-24	3.48244204830088e-23	-2.77255542322167e-23	6.96411415197836e-23	-2.78387247182294e-23	-3.46730389965898e-22	-4.52831607594775e-19	3.38999985185585e-19	5.05246823553608e-19	3.67103755496331e-18	-3.56736021502577e-18	8.58358239534715e-19	1.32404807581815e-19	2.02508069730255e-20	2.54105063388318e-20	1.89669783135148e-20	3.08476640173227e-20	-1.15648038187789e-20	0.000188539729468607	0.000223143740162717	0.000223587591131789	0.000220276849443396	0.000205216078155705	-2.15238264956017e-21	2.87517453257374e-20	-5.54829393815794e-20	-5.23860347323179e-20
CQ_COG2~~CQ_COG2	1.30700007837677e-20	5.78536339015892e-21	-1.85203186170734e-20	-8.50428026307862e-21	-7.96532003712289e-21	9.55681552671502e-21	1.44499610277949e-20	2.1964225102113e-21	2.25277970094206e-21	1.05954648086356e-21	3.03374445834286e-21	3.37289701019861e-21	8.44395176265985e-22	1.55651043465591e-22	3.86377352328423e-22	8.98226422175134e-21	1.71372664608425e-21	4.06677027819778e-21	1.51886681702765e-21	9.19311328163797e-21	7.60495525260938e-21	-2.24473810504215e-23	2.32433240958294e-22	-7.2729203233545e-24	8.58416178915436e-23	2.81894960718842e-23	1.05480035531004e-22	1.86780682121845e-22	2.39779024245176e-19	-1.03623027965355e-19	-1.51034877356352e-19	-1.31337373942836e-18	1.32674813539649e-18	-2.804714162562e-19	-1.20687870487517e-20	-5.83037741664923e-21	-3.77243631790321e-22	-8.30917633090484e-21	-2.75570928006258e-21	3.12053316316135e-22	-0.000172974721916195	5.3292431161898e-06	6.66562200232132e-06	2.41570149539851e-06	1.38533575450752e-06	-1.91825524913053e-20	2.45177560058847e-20	-9.65624067464217e-22	-5.47387087236262e-20
CQ_COG3~~CQ_COG3	-2.82729182941038e-20	-6.34553975693557e-20	-4.10476684488617e-20	-1.64251214891605e-20	-1.01041974188562e-20	-6.35760575735658e-21	-8.03493741033987e-21	2.11289169296286e-21	-1.51118233058471e-21	6.4422565641766e-21	6.2969319552845e-22	2.86221641937226e-21	3.04037062477217e-22	5.09221840750373e-21	-1.2974617516345e-21	8.04507995904546e-21	1.1606256339929e-20	3.21085234166243e-21	-4.35369144665332e-22	-1.32178752331788e-21	6.52491252242036e-21	-1.41602091685882e-23	2.88511181837306e-24	3.80704287530258e-23	7.6993257547968e-23	2.07211661291206e-23	3.58856179920611e-24	3.51229155723037e-23	-4.22293369173662e-20	-7.84128243013971e-20	-8.03177043703021e-20	-2.76620478022716e-19	2.11073596917511e-19	-1.31101145723869e-19	-7.21144864647465e-20	-2.77864124706586e-20	-9.56427454521538e-21	-2.01976368618563e-20	-3.3088353539036e-20	-3.04781425034183e-21	9.02495145152239e-07	-0.00017022259797738	1.32879218869411e-05	4.81570253486279e-06	2.76166774633554e-06	8.36249191823797e-21	-1.43829565602511e-20	1.28032548613311e-20	2.11625603939615e-20
CQ_COG4~~CQ_COG4	3.13237878945626e-20	5.99685588909784e-20	1.58605351612146e-20	2.22073966552106e-20	5.25447025100186e-21	-3.02777134756872e-21	2.41745336549131e-21	-4.23221549229521e-21	2.32910764451699e-22	3.82049984411064e-21	-8.77771592124014e-22	-1.13403064309315e-21	-8.80985191590929e-23	-4.47337416107939e-21	8.32097746158306e-22	-3.18532803169949e-21	1.17151740965551e-21	-5.26310311030954e-22	2.75963563483481e-22	1.09019997302658e-20	-6.09548325630776e-21	3.38793033960088e-24	-3.67726370409387e-23	-1.02920773027974e-23	-1.35859767974883e-22	-4.33000831113298e-23	-1.16012222769491e-23	8.49521769484126e-23	6.35346603113465e-20	-1.64978453400395e-21	-2.06990130586936e-20	-1.808535370152e-19	1.78263021162443e-19	-7.0448674184415e-21	-5.32386183859163e-20	-5.41430623017414e-21	-1.20458003597999e-20	9.74037055378641e-23	-1.6581820509604e-20	-8.78086372496445e-21	9.78590503873554e-07	1.1519617005442e-05	-0.000163870386955952	5.22174639432777e-06	2.99452229292859e-06	6.96330186936158e-20	-1.74800451664263e-20	2.15853020679423e-20	4.27938787922575e-20
CQ_COG5~~CQ_COG5	-4.43821007647908e-20	-3.2358911925454e-21	8.7079156373111e-21	8.90583035093163e-21	1.68813610187219e-21	-7.13465364840656e-21	-1.34601424004293e-20	-1.30709580411421e-21	-4.01765594776059e-21	-8.95951524763308e-21	-1.29193996262627e-21	-2.20273348557922e-21	-1.09298441420478e-21	1.57937218157992e-22	4.79396026963284e-21	6.1749110874385e-21	1.32658888029778e-21	6.52961891616e-21	1.15747041640846e-20	-2.39787286942028e-21	-1.49908925837966e-22	-1.10998661248644e-22	-9.92866240434218e-23	-7.21991626417999e-23	-2.05755982521543e-23	-7.71954633201998e-23	-6.09997179480188e-23	-1.81805576312015e-23	6.50763681408784e-20	-2.4668050874644e-20	-4.3308802730427e-20	-5.78008256520367e-19	5.58128933068227e-19	-1.17318641555317e-19	4.869734304776e-20	-2.23825087381144e-21	-1.33848655525708e-20	-7.85208374499923e-21	-1.83643581388341e-20	5.68550048346314e-21	7.2346061510901e-07	8.51631930984227e-06	1.06519001165528e-05	-0.000197217711291203	2.21381561687165e-06	-6.10529782876488e-20	-1.07930962710773e-20	4.01147359756393e-20	8.89568328814355e-20
CQ_COG6~~CQ_COG6	2.97530055274496e-20	-9.21186766347431e-21	5.66822278756857e-21	-2.34499349006649e-20	-1.55596209179447e-20	5.57356883898418e-21	-4.14456401412195e-22	2.45669329703795e-21	2.78243949142728e-21	-8.34043019480548e-21	-7.00695850522736e-22	-3.91018103753485e-21	-7.76233854183715e-22	-2.66087897106839e-21	3.47890015036688e-22	-6.63277026755087e-21	-5.54787059463325e-21	-2.62796889903288e-21	1.90087798949879e-21	-1.17262941959545e-20	-2.51518930669905e-22	4.21631601594586e-23	-6.63271326495849e-23	7.36338215797323e-26	2.27072715610283e-23	4.54570680414366e-23	-1.72996026811205e-23	-4.8838385592329e-23	6.2122106927352e-20	-4.68601353126571e-20	-9.33551280951111e-20	-6.10021358580407e-19	6.42179047931601e-19	-1.38282212812246e-19	2.89692964204337e-20	5.51174222039841e-20	3.68468931546807e-20	4.04936054328059e-20	7.85007431913711e-20	2.95130481998701e-20	5.83020436650933e-07	6.86310781678028e-06	8.58412376212688e-06	3.11098958231209e-06	-0.000180522452185402	-2.28546709607669e-20	1.03150365095449e-20	-3.82618071286592e-20	-8.07340888419351e-20
CQ_META1~~CQ_META1	3.57559473718065e-20	1.54228000690268e-20	8.62750071241098e-20	-4.94459846950953e-20	-4.25206149092107e-22	5.62229525416263e-20	4.03375233360533e-20	1.48963790986356e-21	-6.25926522948751e-21	5.85194427432571e-21	7.2429525484647e-22	3.85347001297448e-21	2.47327434844324e-21	-7.83516251657362e-21	-1.46622601798556e-20	-2.16802241443198e-20	-1.74866981450484e-20	1.84276370484376e-21	7.35046978908831e-21	-5.4908160608364e-20	-3.23392856793075e-20	7.93136125328149e-22	9.5272658974558e-22	8.84377707799515e-22	8.20832552743467e-22	1.49634345223058e-21	1.30744598639394e-21	9.41323444503658e-22	4.95127549838772e-19	-1.21278591068879e-19	-7.08690784091835e-21	3.51170879900984e-20	-3.71245355151841e-19	-3.90410849719647e-20	1.40687258566081e-19	-3.56150633635137e-20	-3.91032899644522e-20	-7.01248360166513e-20	-2.03013329421271e-20	-3.34945609002318e-20	-1.59963682888447e-20	-4.34438199588685e-20	-5.50791796341129e-20	-4.57616856180287e-20	-1.7143873816444e-20	0.000599290784736867	0.000616109289007487	0.000488150472649078	0.000577356162404247
CQ_META2~~CQ_META2	-1.54063619350952e-19	2.77722123803119e-20	5.88227932011989e-20	-1.0991702728958e-20	1.57269304332309e-20	2.18752568084853e-20	-2.25335176113312e-20	-1.21959962112729e-21	-1.77206144738795e-21	-6.27556544613866e-21	-9.70376254240585e-21	-3.63757853906161e-21	7.34808534508993e-21	3.68566245001224e-21	1.14264308057346e-20	-2.29932682138449e-20	-2.73026073550073e-20	-3.90652221235841e-21	-3.61126542892231e-21	-7.41983073527453e-20	-3.85630160229616e-20	1.74243103336765e-23	-9.00227501947214e-24	-1.63911288182069e-22	1.42843406320232e-22	1.34432112001431e-22	-1.37452256152631e-23	5.64394754543119e-22	5.63622192601918e-19	-4.41107262883094e-20	-5.81137614658891e-20	-1.55186821106185e-19	-5.42991939355711e-19	-1.32502313497339e-19	7.37691793245213e-20	3.00985485604477e-20	2.17824760649984e-20	-1.49337769961264e-20	-1.90242418273199e-20	2.78356402519908e-20	-4.30676187697993e-20	-5.39122087438313e-20	-1.03133153957569e-20	-1.2581604072335e-19	-5.83851468222611e-20	-0.000652175901404759	7.73262783538565e-06	5.71844806415557e-06	1.46021386673302e-05
CQ_META3~~CQ_META3	6.29803043906108e-20	9.16391069797436e-20	2.25961303100874e-19	-8.15600360798193e-21	-2.30509094651501e-20	-1.00508656136369e-20	1.93628920846979e-20	2.85981552282934e-21	-6.81094791869918e-21	4.93027665595417e-21	-8.03164341816812e-21	3.29216920006427e-21	-4.16733441602419e-21	-6.57952034209203e-21	-2.81235921924634e-20	6.08205691860699e-21	1.57591815760239e-20	3.50449136511946e-20	-3.47824763689523e-21	6.31735095034641e-21	3.53092287300031e-20	3.00267074576356e-22	4.11702859557129e-22	7.19042673767329e-22	4.23277630811531e-22	1.68040862065633e-22	1.36358217791673e-21	1.70344121806907e-21	1.56136139702181e-18	-1.30516457609692e-19	-1.30592685662854e-19	-1.72618963187934e-19	-1.36713213646487e-18	-4.19605673414813e-19	-1.34281318670556e-19	-5.15611792646418e-20	-4.93114935027327e-21	-2.67509834965062e-20	-4.31922176025305e-20	-2.12500029314654e-20	-4.46495662599006e-20	-1.62289921284445e-19	-1.74974188579675e-19	-1.62556084855294e-19	-8.71960243138057e-20	2.90434218421301e-06	-0.000575314125341553	6.68693208668064e-06	1.70751764278109e-05
CQ_META4~~CQ_META4	3.51493465674604e-22	-4.10035944551827e-20	-1.45336163567903e-20	1.77911109442567e-21	5.08584045434562e-21	5.77153158512177e-21	1.60685296034042e-20	-1.82629194977772e-20	-7.2946466801506e-21	-1.99744432526921e-20	-1.94233995253014e-20	-1.48316504113313e-20	-1.37710336093769e-20	-1.70338169320788e-20	1.18612433274736e-20	3.78206387004958e-21	9.75705109911258e-21	-7.88785543946334e-21	2.73013573567862e-20	2.51901562808385e-20	2.77587551306115e-21	-1.57456491263742e-22	-3.81884664304275e-23	-1.0712758768441e-22	-8.25792046614842e-23	-2.0539974481624e-22	-2.57462604608556e-22	-2.49333058487525e-22	-3.33862194394811e-19	2.7373128953238e-20	-9.29557612749885e-21	3.31550696303281e-20	6.44267285462329e-20	-4.1497123966124e-21	-3.53802748533039e-20	4.656486075207e-20	2.64612980889837e-20	4.28176579825862e-20	6.42777296551382e-20	2.51327674135595e-20	6.56191557961835e-20	5.69408486098726e-20	5.51843461578833e-20	8.61628175907856e-20	2.14035206633058e-20	1.80588589984034e-06	5.62235629776164e-06	-0.000290632741100471	1.06171443970658e-05
CQ_META5~~CQ_META5	-2.87275115889085e-20	2.64892536021423e-21	-9.51831911565657e-20	-3.24598525464387e-21	-2.10935870427514e-20	-4.05254621009224e-20	-3.84007390691263e-20	1.27065083105285e-20	1.07395935751202e-20	3.48626612136727e-21	9.14637308868226e-21	1.10845897317084e-20	5.10129624453819e-21	2.09243215748516e-20	1.73243246301542e-20	4.96189039071942e-21	1.17997608688326e-20	-1.35601620157968e-21	-2.68794223780378e-20	1.22279890422338e-20	6.49632594700719e-21	1.60422312017687e-23	6.20977175115916e-23	-7.89688481844472e-24	-2.23260629828212e-22	2.12051875671984e-23	-2.97216665826966e-22	-6.10076034545114e-22	-6.90604439052963e-19	-1.27107365034701e-19	-7.16076627012713e-20	-2.69962259818121e-19	3.35209221770133e-19	-1.67980707970249e-19	-2.37654026440985e-19	-1.43302669685689e-21	-1.87048130574811e-20	3.70192786644234e-20	2.83924082641441e-20	1.41883123591136e-20	-8.18683879214578e-21	7.44185166895586e-20	7.93811347255857e-20	1.64837721917475e-19	-3.93198238622415e-20	2.91601949558028e-06	9.07859160803801e-06	6.71381782641538e-06	-0.000402348774012253
CQ_META6~~CQ_META6	5.21652991602343e-20	-5.20890368237036e-20	-1.48149277769656e-19	4.62026844541175e-20	2.33988549246743e-20	-8.02671692982835e-21	-6.8657628420778e-21	5.59817992645635e-21	7.49950639128552e-21	1.61181801933287e-20	2.47749776830594e-20	2.88623776370824e-21	7.73654776943044e-21	5.66418362665236e-21	-8.30571318528122e-21	1.48841261278022e-20	-6.83997395843511e-21	-1.3871933797447e-20	-2.9899847064237e-21	3.54719516761651e-20	9.03199931692281e-21	-1.8148097734632e-22	-1.62841290243574e-22	-1.35793749688606e-22	-1.37415513782889e-22	-2.23719075973338e-22	-6.59374350564925e-22	-1.03175327498512e-21	-7.45542942184804e-19	2.94936192258011e-19	2.13725773008262e-19	4.30375304237845e-19	1.1687789242239e-18	5.8548500728889e-19	2.40901286160755e-19	-2.12187756292584e-20	-3.07972038605495e-21	-2.1388001357656e-20	-5.53278253424843e-20	-2.62117408556049e-20	2.15879465632355e-21	3.82790931914167e-20	2.50808716985538e-20	-4.60508343569149e-20	1.30212100737934e-19	2.00724444284226e-06	6.24925607722807e-06	4.62146207964472e-06	1.18009693146951e-05
CQ_BEH1~~CQ_BEH1	4.02273478244563e-20	1.1317702386358e-19	1.0915701024336e-19	-8.18195204562666e-20	2.53344797997463e-20	-1.70340030172008e-20	3.65122500444997e-20	1.69983357009425e-21	6.95427855767994e-21	-4.24052024809282e-22	1.86525664533995e-21	-4.15399998578282e-21	1.31418231183828e-20	-1.64477183545388e-21	1.88697690971959e-20	-1.99930518550151e-20	2.80331524452969e-20	5.61070706982974e-22	2.81299048043677e-21	4.30437694969476e-21	-3.14809233582357e-20	7.51535671462095e-22	4.82151760534847e-22	2.16812432562507e-22	5.11389529800281e-22	1.09418841383433e-21	3.86822010912037e-22	1.42401119417605e-24	-3.39764529062414e-19	-5.13603039942549e-19	-2.89022616837665e-19	-4.98744768333162e-19	-4.45163832115303e-19	-6.38844639998963e-19	-2.59961779861898e-18	-1.46460303663151e-19	-1.00598461130538e-19	-2.31505292052662e-20	-2.04163281634603e-19	-1.05254403374574e-19	-1.31938954500457e-21	-2.26330441493858e-20	7.36102984017378e-21	-2.17816229440163e-20	3.20319570589361e-21	-1.09592204814552e-20	5.75029986039591e-20	-1.89917415438964e-19	-1.96961614876032e-19
CQ_BEH2~~CQ_BEH2	6.89932629730968e-20	-7.77731463941521e-20	2.01464359443296e-19	-7.01401630694514e-20	-3.32088379165884e-21	-2.60524023526865e-21	1.58065849335071e-20	-3.44428254123504e-21	-8.1826122814134e-21	4.21567168000171e-21	-9.06918815585343e-22	1.25823729475594e-21	1.36788728448078e-21	-1.15032430894085e-20	-1.66230721321933e-20	-1.43137774759206e-20	-2.56763467316899e-20	-1.80056579491084e-20	-1.15187586543413e-20	-7.64430595437415e-21	-1.76262090318921e-20	3.82731469016096e-23	-4.70905351132644e-22	2.80517526279375e-22	-3.94309839647606e-23	9.86939307796765e-23	2.84961667403725e-22	-1.15506436749974e-21	-4.50726566788812e-19	-6.84877989481935e-19	-3.01116883421432e-19	-6.16856814366071e-19	-3.780769183454e-19	-9.66965604962486e-19	-2.79153275220066e-18	8.01247048405317e-21	4.11677620943212e-20	4.07697483021764e-20	-6.85515710715567e-20	4.91407076116215e-21	6.03434023799476e-20	4.9296514335981e-20	3.83051628197847e-20	-1.57333506994281e-20	3.74555074713885e-20	8.19468247401847e-20	3.27708777586311e-19	-1.82439794089471e-19	-1.86473235890211e-19
CQ_BEH3~~CQ_BEH3	-7.84858885562589e-21	-2.85346537899745e-20	-6.60725859818374e-21	1.39171099011504e-19	-8.26971841963227e-20	1.52373537860306e-20	-2.03858962112221e-19	-2.70458225302444e-21	-6.39441329609729e-21	3.41781014826896e-21	3.30173695015487e-21	3.99714957304822e-22	-7.30789322799989e-21	3.75886135257233e-21	-3.21526103997135e-21	2.69696882597587e-21	-2.06637107040679e-20	-3.74010213214682e-20	-2.43477623100342e-20	9.87943186882414e-22	1.08511113565908e-21	-2.62013832414154e-22	-7.22055571083563e-25	-2.36824878697408e-22	1.18760463824307e-22	-3.20690968220875e-22	-1.39638715300107e-22	3.21406311782708e-22	2.19325460449528e-18	3.47358981581368e-18	2.49919547453284e-18	3.20304275997758e-18	2.69417899842939e-18	4.12268383833103e-18	1.61456148330607e-17	7.39367204980581e-21	-7.37502172699909e-20	-2.33404614293935e-19	4.56794327249009e-19	1.121156491282e-19	-1.18968675608922e-20	5.54134123976014e-20	3.04867114255221e-20	1.21970890842839e-19	5.50799042484363e-21	-3.45890181913192e-20	-1.8295835074479e-19	1.24801877015694e-19	7.72414375637976e-20
CQ_BEH4~~CQ_BEH4	-1.44656072104484e-19	9.07787884744726e-21	-4.81948799868857e-19	6.86352184837032e-20	7.46564856208562e-20	5.61099774806135e-21	1.53156239054072e-19	-4.95098908157525e-21	7.68735429126695e-21	-9.17294181429809e-21	-4.42102986148762e-21	-4.63062630021397e-22	-2.27026938393814e-21	7.95645766195252e-21	1.66091742622229e-20	2.06114382328373e-20	1.98785597722614e-20	5.62914351622868e-20	3.83819678482239e-20	-1.12922367421415e-20	2.10141392533828e-20	5.45470784901105e-23	-3.67427251143875e-22	-1.62450060222492e-22	-2.04825419345534e-22	-3.62733392508731e-22	7.60470039844664e-23	5.70535678543277e-22	-1.44506838999877e-18	-2.50792880302545e-18	-1.87721938233164e-18	-2.30817639261539e-18	-2.13053740655444e-18	-2.92236155777216e-18	-1.1861208039905e-17	7.18969557557185e-20	8.94312848599823e-20	1.94060794238639e-19	-2.76285853820974e-19	-6.85733186818409e-20	-4.97358388831327e-20	-9.28121391148453e-20	-1.06277124011467e-19	-1.3763398180193e-19	-6.63456128668674e-20	-6.73066497624413e-20	-3.90973270260694e-19	3.07771229659021e-19	3.97253824329428e-19
CQ_BEH5~~CQ_BEH5	4.64057366172809e-20	1.93815752206583e-20	1.27973817140122e-19	-5.2864692529971e-20	4.14251241744057e-21	2.94563299883608e-21	1.5288142728593e-20	-1.89684015782315e-21	-4.07477593385226e-21	-3.30278532651961e-21	-5.14257123795301e-21	-1.68161707739399e-21	-2.64335605353896e-21	-3.13569823685349e-21	-7.70588616456123e-21	3.94512226450185e-21	7.64548863315471e-21	3.24027330650233e-21	6.32503219012234e-21	2.24611430561156e-20	6.81972104681728e-21	-1.82098202969411e-22	1.2248117082315e-22	-1.74621941804848e-23	-1.41034701217279e-22	-7.03352019502314e-23	-2.40929695918362e-22	-2.15575342492878e-22	-2.92997259365176e-19	-2.88694640346283e-19	-1.89338906739685e-19	-2.09099368770028e-19	-1.76751359341136e-19	-3.5585278748325e-19	-1.31882596518243e-18	1.18137044928785e-20	1.81390636786519e-20	3.76255624559141e-20	-9.4620019274464e-21	1.88196910492789e-20	-7.92616775642505e-21	-2.8495496126653e-21	3.20941148406367e-20	2.24088117792863e-20	1.87338960583086e-20	2.95097932049302e-20	1.68979678860043e-19	-5.39548029164093e-20	-1.00994136058904e-19
CQ_BEH6~~CQ_BEH6	3.12189448090214e-20	-1.11948561306899e-20	1.45061699741289e-19	-6.59048303639879e-20	1.91604803352111e-21	-8.57367613754607e-21	2.92081787636725e-20	1.17812099079055e-20	4.89914618078673e-21	5.25474169256316e-21	4.69658534512296e-21	3.62763196741043e-21	2.24913643729309e-21	1.08649941478894e-21	-6.90883692994004e-21	-8.47993491896631e-22	-2.6098963006226e-21	-2.4445759451529e-21	-9.29587566519821e-21	-6.26561146616986e-21	9.70218159962195e-21	-1.26083893911074e-22	1.74266888584368e-22	-3.57155740565104e-23	-1.63392185750066e-22	-8.89245538766705e-23	-2.46861379490821e-22	1.6125215962436e-22	-1.93562387752354e-19	-2.7514327491539e-19	-3.64831969857381e-19	-3.03755299917056e-19	-1.59014072540981e-19	-2.18967839487964e-19	-1.23068763527898e-18	6.96853809186669e-21	1.39024187599004e-20	2.11963375360965e-20	-3.40311198645886e-20	-5.20850626792728e-21	2.36784649475135e-20	9.95013067485713e-21	8.82803669160021e-21	9.87790381130883e-21	1.2533695095399e-20	2.31414797292038e-20	1.51932937905618e-19	-1.22526584415167e-19	-1.08856282756112e-19
EC_ER1~~EC_ER1	5.67849146861636e-19	4.20870766745014e-19	7.48486553189347e-19	4.16012157740319e-19	6.20406030599665e-19	5.99436951915892e-19	5.79261251937816e-19	-4.10363967978963e-20	-6.25918043699136e-20	-1.36737902633726e-19	-1.22069649396345e-19	-5.92775529170524e-20	-1.35151272857971e-20	-1.30399729691029e-19	-9.978245428857e-21	-2.84762795769149e-20	-1.73309693854734e-20	-1.4488184764651e-20	-3.26284613440222e-20	-3.45004300389451e-20	-4.23909151321572e-21	2.31953455629699e-20	4.64782695509869e-20	2.29037814269946e-20	1.40812380435973e-20	3.62895333989132e-20	3.75546683262106e-20	1.71560991088288e-20	3.69313008171346e-18	2.71837052723119e-18	3.08030421955661e-18	4.62743644769469e-18	3.39743628600144e-18	4.85920443661475e-18	3.54008027638819e-18	5.15160432801143e-20	2.83562388362953e-19	2.46037137747221e-19	2.29742945159878e-19	8.03705835280531e-20	-5.47963454845059e-20	-2.67211665459406e-20	-4.76730653674327e-20	-1.60871164614891e-20	-4.5220774665321e-20	-1.04636689974971e-20	-1.33958607735117e-19	-1.48427748276219e-20	-1.80968222905611e-19
EC_ER2~~EC_ER2	-7.60084395608089e-20	-1.25589157309152e-18	-1.69457406855041e-19	-3.65851035478516e-19	-5.51010187175427e-20	-4.47498185086355e-19	-4.82743176914398e-19	1.52859540117209e-19	8.48643940152578e-20	1.88583565138869e-19	6.63664290560518e-20	-6.68384496537345e-20	7.51029826218845e-20	1.86488513780547e-19	-4.23891311910724e-20	1.01833882182363e-20	1.46457399646647e-19	4.74505007563861e-20	8.33005130733998e-20	6.75368505264632e-20	-4.83585827568116e-20	-2.40134852938661e-20	3.64302990106413e-20	-2.63598292002432e-21	2.00759745750964e-20	2.56160738080621e-20	6.52250607559015e-21	1.15955928381274e-20	-6.49365554365987e-19	-8.22543182523101e-19	-4.24499315594798e-19	-7.50398691350088e-19	-7.06917775230733e-19	-8.59356234710067e-19	-6.30807714223279e-19	2.20814905185711e-19	1.56208258375252e-20	7.8467897056289e-21	3.03062929692912e-19	2.25512263307279e-19	-5.49985636381196e-20	-6.02563378543848e-20	-5.03657304515384e-20	-7.08167315507796e-20	-4.68131681624586e-20	1.17629039731439e-19	4.30541271710074e-19	2.60799752756276e-19	3.00986390905158e-19
EC_ER3~~EC_ER3	1.27541224231239e-19	1.4331191706559e-19	-1.11277268435092e-19	-3.20945159662593e-20	-5.93589712785712e-20	2.14150821450259e-19	1.47087442917486e-19	-1.08003922752821e-19	-5.51603234424585e-20	-1.70698662121552e-19	-1.12226055905978e-19	5.39293418730967e-20	-7.20326901877871e-20	-8.37893036254283e-20	9.58591651149111e-21	3.86092237104477e-20	-7.20632135899706e-20	3.291023409996e-20	2.89308940785784e-21	3.22373462132089e-20	7.36222473426843e-20	3.27671640261084e-20	-2.41323941569518e-20	1.76870220096206e-20	-2.21943783934958e-20	-2.3963518987614e-20	-4.8317145238068e-21	-1.07266446758106e-20	-3.0008431071328e-19	-4.34657463477328e-19	-2.81802918540725e-19	-4.01168176726996e-19	-2.81178637444994e-19	-3.64164695095332e-19	-3.48078578157052e-19	-7.58114808960522e-21	-1.04061787348306e-19	-1.4669495047878e-20	-2.89148549220617e-19	-4.57411776448872e-19	3.49235480755527e-20	2.17171692668933e-20	-5.9315045144642e-21	1.94971983479089e-20	4.3452786074426e-20	-7.33141373430599e-20	-1.21840925210446e-19	-1.07991000109355e-19	-4.97448566033877e-20
EC_ER4~~EC_ER4	-6.41443711082439e-19	4.03441307293497e-19	6.99707434547232e-20	-7.86731916397908e-20	2.67105345469166e-20	-9.35613502787149e-20	-3.80317679980393e-19	6.44408162532243e-20	5.6958975233833e-20	1.07292758435173e-19	1.74659058544854e-19	1.13528717225992e-19	9.28465940640352e-20	1.20689173704654e-19	-1.84485859552755e-20	-2.4937284513064e-20	-3.83165812841627e-20	-9.50824429800335e-20	-6.01216190892148e-20	-1.01488454668548e-19	-4.65471013270474e-20	-1.82053379741246e-20	-2.70077929981727e-20	-2.89504424310336e-20	-5.34484926616536e-21	-2.01462049859295e-20	-2.25299065706032e-20	-5.83395945006623e-21	-4.87587549922309e-19	-2.93268311433249e-19	-2.97180386633263e-19	-3.59833954196693e-19	-4.46030652339243e-19	-6.55126884965867e-19	-2.72787636285018e-19	-6.99031604143428e-20	9.08226717056968e-21	-1.27596350186452e-19	-1.79101409748766e-19	1.16895780116254e-19	3.5239045123567e-20	-3.3952726231227e-20	3.12894647038766e-20	-2.72812018436442e-20	2.04110661631375e-20	8.46683499722096e-20	-9.20102880897697e-20	1.30618600076391e-20	-1.64247444825467e-20
EC_ER5~~EC_ER5	1.50327777162836e-20	-6.40596161773049e-20	-8.40546307622599e-20	6.62561481616716e-20	-2.79998495163905e-19	2.19098697589441e-19	-7.38739755015621e-20	3.42373149753838e-20	-5.72306947387146e-20	1.5221597860097e-20	1.0078509607544e-19	-8.04541453111303e-20	7.55309878577056e-22	-8.03853508592957e-22	4.23606497219149e-20	2.80504254720221e-21	8.62797305239049e-21	1.41804140720315e-20	-2.4349806634231e-21	1.56183428955127e-20	1.11092638672523e-20	1.14134030773501e-21	-6.53891574111555e-21	-2.77216189563133e-21	-2.31982033271258e-21	2.40625101749273e-21	4.58988794786235e-21	1.25362860716649e-21	-3.62519909750993e-19	-1.95389930147997e-19	-1.31084869321861e-19	-1.84676387868473e-19	-2.97316649509724e-19	-2.38915863908011e-19	-3.11147313631827e-19	-2.06767515439657e-19	-1.1995970108137e-19	-5.69358240273023e-20	-6.61007327993906e-20	2.42356840120744e-19	2.50175333776106e-20	3.2861485677102e-20	2.23591404411474e-20	6.70360559689542e-20	2.99112448468422e-20	9.14933438102758e-20	1.03515286538563e-19	5.6638601336054e-20	8.30700257341071e-20
EC_ER6~~EC_ER6	-1.96886773534663e-19	7.50139784955988e-19	-3.45859524587502e-19	2.00382430344966e-19	-2.7691709396952e-19	-4.70878448834963e-19	2.73416050814594e-19	-9.97885643375291e-20	1.3530604873988e-20	6.75366927508907e-20	-2.81501537612561e-20	-5.00063611995234e-21	-7.43450053540191e-20	-9.85099660860744e-20	5.14589587945124e-20	-2.32552411608368e-20	-2.88258556692016e-20	6.65721290976034e-21	-3.58630736683125e-20	-9.8482786619644e-21	-5.70871296605865e-21	-3.77557590343552e-20	-2.80632518265785e-20	-2.90221087018683e-20	-1.51060033931555e-21	-1.53903304305908e-20	-2.69244040843931e-20	-8.53451753822682e-21	-4.54752989706402e-19	9.30313638633953e-20	-3.60963246556648e-19	-6.65211258926844e-19	-5.91093394965019e-19	-6.34285478499686e-19	-4.5297332851768e-19	-2.23109589453423e-19	-2.64515282117502e-20	-6.67216784294407e-20	-4.05351823163071e-20	1.04970183745028e-20	3.84294625947236e-20	1.02867629550706e-19	1.1314142204259e-19	7.2025557245237e-20	9.56366931953257e-21	-1.78561220669873e-19	-2.12735765834828e-19	-2.1024394529461e-19	-1.64025907469035e-19
SE_process1~~SE_process1	1.45308440854675e-19	1.99231565847351e-19	2.85955917033289e-19	2.42107199690379e-19	7.78839934470355e-20	3.13909791012861e-19	2.67888132031222e-19	3.41709925039428e-21	1.81159725137601e-20	8.50610393110256e-21	-1.32867991181197e-20	9.31131922725649e-21	1.1381351083593e-20	7.09776587712458e-21	8.7307557834784e-20	1.26461525498938e-19	1.10705288436168e-19	1.5530169977193e-19	1.11127882258804e-19	1.27839632216857e-19	1.15247538891191e-19	-1.01590548214282e-20	-1.01496715975612e-20	-1.55110898061193e-20	-1.81066578657574e-20	-1.63064681452546e-20	-2.32756927219384e-20	-6.23517154188017e-21	3.82298540592996e-19	2.57561611834841e-19	2.96721692434886e-19	5.69284228807029e-19	2.9058318441257e-19	5.02211394791124e-19	3.48906607073269e-19	-2.04324027854619e-19	-2.75326632721178e-19	-2.78273153996721e-19	-1.34631642657916e-19	-1.00215556455942e-19	-1.81257615895428e-21	4.46272133089604e-20	5.05893001819854e-20	6.50456920804241e-20	4.96215996614969e-20	-9.1220439849984e-20	-5.38079534296586e-20	-2.57863554083154e-19	-1.45527659085345e-19
SE_process2~~SE_process2	-3.52166485161105e-20	-2.74237193075914e-22	-2.61772352713675e-20	-7.04686201582257e-20	-2.12679129736063e-20	-7.92396233293698e-20	-1.93723530011238e-20	-2.85041929883722e-21	-1.52323569251358e-20	-4.24896653649793e-21	1.20708559147167e-20	2.38933016332152e-21	8.21796651922919e-21	-1.66480909995571e-20	1.29799525744753e-20	4.58424138235955e-21	2.90858285620845e-20	3.87287784105004e-20	2.43827779295125e-20	1.01163279554358e-20	-1.37914921456449e-20	3.3250631553241e-21	-1.61015530639953e-21	2.62952809108029e-21	8.84560900553657e-21	6.10020229890694e-21	3.22942965562808e-21	9.46320435697527e-21	-1.05085069092274e-19	-3.99196198214969e-21	-5.16576232734512e-20	-1.13544488773822e-19	7.7945886244458e-20	-8.53568557700072e-20	-1.13515242430328e-21	7.23130701824449e-20	7.99714965411437e-20	1.23146628378596e-19	2.62883485804969e-20	5.29007224769463e-20	1.2835584552206e-20	1.46346557812743e-20	2.78792880888037e-20	2.10334851827011e-20	5.4954679153767e-20	4.01423619417809e-20	6.08972725563201e-20	1.16090478729201e-19	-1.09182248322606e-20
SE_process3~~SE_process3	-9.93283925222737e-20	-8.00888949736837e-20	-7.27443348848052e-20	-4.80152171144199e-20	-5.32742075090347e-21	-8.55985056787435e-20	-7.40782217097746e-20	-3.96035453180846e-21	1.31603975508352e-21	1.26444682411716e-21	6.61315556971036e-21	8.75939545958428e-21	1.51603216401088e-20	7.51086505341671e-21	-3.63934387165258e-20	-3.35975683675847e-20	-5.43558643213516e-20	-2.25782421033819e-20	-2.36235918126947e-20	-2.64281195570775e-20	-8.73184765973499e-21	-2.69827688112831e-21	-4.48827575568992e-21	7.61610767981022e-22	-3.23193427185124e-21	-6.27847701977911e-22	-3.24127670037147e-21	-2.65685127316303e-21	-7.29495779584834e-20	1.4889300117897e-21	-9.38908872708145e-20	-1.54555995639527e-19	6.59212226899243e-20	-4.27001309452812e-20	-2.06854672990487e-20	1.17704125726064e-20	5.02388816712986e-20	4.40843521382188e-20	2.56280561441519e-20	4.21033063628264e-20	-1.14940521116887e-20	7.57922241876995e-22	-1.61867101263367e-20	-8.2464677153216e-21	-4.78114901045634e-21	-2.45285290466088e-20	3.19992923698928e-20	-2.65888320141645e-20	2.3685788201977e-20
SE_process4~~SE_process4	5.50622594979419e-20	-6.45629204098164e-21	-8.2561797495589e-20	-1.56550381218927e-20	2.58606741700352e-20	-5.16887549633949e-20	-6.86074379659544e-20	-9.61434241962158e-21	-1.1739659777761e-20	-1.14852697396759e-20	-1.96234378489697e-20	-8.10851612433731e-21	-7.03048683140023e-21	-8.76764779529949e-21	-1.47640571025882e-20	-1.19398724579379e-20	-1.07083770408418e-20	-2.61658811800443e-20	-3.0835936443967e-20	-3.61123514415516e-21	-2.0905215855781e-20	4.4072220830036e-25	2.6591644542811e-21	1.88710702974397e-21	-2.27892358164755e-21	6.1483961946725e-21	-2.24525521517666e-20	2.13766815038047e-20	-1.50581706992829e-19	-5.5177657413314e-20	-5.54217206114879e-20	-2.10720750397773e-19	2.03212740247142e-19	-1.09380516256935e-19	-1.01165748689803e-19	2.95501810961675e-20	3.05596214991826e-20	3.46815218085259e-20	3.01992135817593e-20	1.34349051596424e-20	-7.4713834865684e-20	-5.04279627514782e-20	-3.82796498121552e-20	-4.99150777412796e-20	-2.9512796726722e-20	4.63588187470786e-20	1.37165570806598e-19	-7.56170174891343e-20	-1.06875144463247e-19
SE_process5~~SE_process5	-5.32374750423716e-20	-1.3045965129236e-19	-1.27019211149668e-19	-1.37336892550045e-19	-1.07316965354494e-19	-1.13901839395259e-19	-1.26758110915859e-19	1.77311439437877e-20	7.9130717099066e-21	6.04369854745922e-21	1.41948546422505e-20	-2.21771793719848e-20	-4.60312175312547e-20	1.03968722878418e-20	-5.56509572653932e-20	-1.07335975928499e-19	-8.66980975683801e-20	-1.95190863166653e-19	-1.07984830498305e-19	-1.44522244701657e-19	-1.00505993549764e-19	9.98269159433799e-21	1.54407448123217e-20	9.69506152047977e-21	1.86901226643747e-20	2.59944787680463e-21	5.82487070755386e-20	-3.00644431474598e-20	9.47821057389312e-20	-1.01729386668752e-19	-3.27781058760027e-21	1.41579592425368e-19	-7.30531536879537e-19	-1.71324131354257e-19	-1.77330678315631e-19	1.179391913465e-19	1.25161730229018e-19	9.65268528257216e-20	5.9981836212891e-20	-2.51204169980967e-20	1.03814780318782e-19	-1.75465756242058e-20	-3.06046801586933e-20	-3.92834095953513e-20	-9.85306806758806e-20	6.36860616771641e-20	-2.42614527676039e-19	3.53011271137698e-19	3.2545410234766e-19
SE_mix1~~SE_mix1	1.44165802648449e-20	5.45018007461424e-20	-5.7212389222241e-20	-1.44962670666492e-20	-2.88260081648447e-20	-6.5166618989478e-20	-9.92811939380822e-21	-3.30915386877468e-21	-7.19034316511883e-21	-5.90624072727061e-22	5.19951094516311e-21	3.00733525803469e-21	8.75362392832949e-22	1.49648711129359e-21	-1.24023830432253e-20	-2.42158753943845e-20	-1.96375798509247e-20	-5.95961878144819e-20	7.99915336062469e-22	-2.59210515005823e-20	-2.35954405378885e-20	2.09428967139141e-23	-3.11652209498389e-21	4.32787995231983e-21	-4.1764796729345e-21	3.01327949586156e-21	2.76862675069438e-21	1.84109381069369e-21	-3.22161348585765e-19	-1.47647956922365e-19	-2.8741755104167e-19	-2.90122866918374e-19	-1.64554394897133e-19	-1.65288726696826e-19	-1.89828496522885e-19	-1.81816250825234e-20	9.04449279071444e-21	3.26931179295983e-20	6.14017910960569e-21	-4.529118293002e-22	-2.81626408212592e-20	-2.96974252468504e-21	-2.83100007270836e-21	-3.01815336093977e-20	3.17544410884154e-20	-2.80415744552937e-20	-2.17555047782344e-20	6.76598501116722e-20	5.55889148915437e-20
SE_mix2~~SE_mix2	8.99557560373121e-21	7.32581292746436e-21	-9.8492216887518e-21	2.93925536758611e-21	3.6984235810118e-21	4.58013582787914e-21	4.00411548053556e-21	-6.7827196625327e-22	-2.16564544661097e-22	8.18525499601543e-22	3.80351854639913e-21	2.53301357469945e-21	2.18981426059478e-21	3.1304239583343e-21	-4.70609962217122e-21	-3.40289595280218e-21	-5.1106251847168e-21	-1.82252261009572e-20	3.54257213047977e-21	-7.85676951353367e-21	-1.35305581981348e-21	-1.64310038216464e-21	-1.94081918189433e-21	-9.31969681593807e-22	-1.72957295915886e-21	-2.40396190673683e-21	3.51984359723388e-22	-9.19204156146546e-22	1.08978004792513e-20	-1.09021044033812e-20	7.80184453204238e-21	1.2864541218152e-20	-2.16014963631099e-20	8.4046515301208e-21	9.28530285183835e-21	-5.1894870768375e-21	-5.03269949406854e-22	-1.55596395019497e-21	-1.22254672195327e-22	7.46692318667224e-21	-4.54948687702709e-21	8.01833855500561e-22	-3.51673758722988e-22	-7.26495837412641e-21	8.67143617310127e-21	-2.66618157389896e-21	-6.9060766491896e-21	2.48045213040129e-20	2.90724382650313e-20
SE_mix3~~SE_mix3	-7.78052344398392e-20	-1.55517517524865e-21	3.30488806469172e-21	-1.1712592155369e-20	1.55145753112105e-20	-1.0606731544997e-20	-5.1913537226744e-21	3.79149503638229e-21	1.0094505544485e-20	-2.12537417070064e-21	2.6245500257188e-21	6.55004927894167e-22	5.12929344615735e-21	5.01671841276116e-21	-5.58662477200415e-21	-7.83463794296881e-21	-6.83236186912477e-21	-1.7833336996066e-20	-1.18032404729272e-20	-6.38420722905936e-21	-1.1024373385119e-20	-1.86603895762992e-21	1.04155787383153e-21	-2.13860351196467e-21	2.75905485994289e-21	6.00198056333997e-22	-8.54589914158153e-22	-1.66420500255492e-21	4.78758518540751e-20	4.29951718749644e-20	1.22355374625555e-19	1.65925057097831e-20	3.41321374918413e-20	1.54824636082486e-21	5.82817260213723e-20	2.15658288410496e-20	3.01137543845426e-22	1.11635609486103e-20	1.20332225156622e-20	6.93515657683706e-22	-1.28418115189094e-20	-1.4038161294787e-21	-2.01279926935887e-20	-1.03905487571544e-20	-1.86727563230805e-20	-1.17704082636078e-20	9.07513220565056e-21	-7.86586464179486e-21	-2.62975607555867e-20
SE_mix4~~SE_mix4	-2.50318609456626e-20	5.85521984271708e-21	-5.09131646756839e-20	-7.99111179407278e-21	-2.93975299649134e-20	3.20901160675273e-20	-1.97540085388928e-20	-1.00225951950964e-21	2.03037753016394e-22	7.12404654414491e-21	8.76062191490571e-21	4.85422567530732e-21	3.21026833306617e-21	-7.05440626106264e-22	2.47525017338488e-21	5.88066506662157e-21	1.44686551924703e-20	3.56664473035586e-20	-4.24340782122115e-21	8.75375070093699e-21	1.13315816691897e-20	2.00195121184748e-21	4.84325248065313e-21	4.36540099187676e-21	7.21612205616234e-21	4.67432595634608e-21	5.08025501468467e-21	1.9796596248067e-21	4.18360741055432e-21	-3.69882945590819e-20	-3.31813452290123e-20	3.94260982992815e-21	-3.05563332201072e-20	2.56446431364915e-20	-1.39882411360348e-20	2.78429256509122e-20	1.66224688883126e-20	5.30865244023994e-21	1.01901382470262e-20	-1.05409152373197e-20	2.29796925000624e-21	-3.68253483406249e-21	-1.14769077142911e-21	-2.29232397930093e-21	3.16298062821444e-22	4.11347431449885e-20	3.47708025910195e-20	5.80696857692789e-21	-2.17388238661922e-20
SE_mix5~~SE_mix5	2.48641525863837e-21	8.82376654088526e-21	3.89089443426865e-20	2.85655504173038e-20	-2.74910384071781e-21	-1.85081726894576e-20	-2.63673680049876e-21	5.26841219768109e-21	-1.51954579411319e-21	-5.19243504268478e-21	-7.99148584651181e-21	2.46500205272722e-21	4.42255648465167e-21	6.81086698894397e-21	7.86075142722531e-21	-4.14253990919417e-21	-7.33267649933543e-21	9.05947427636673e-21	-2.71899799845605e-20	-5.74574699060125e-21	9.19517465255708e-22	2.2307468583579e-21	6.21830227457288e-21	2.28926210749095e-21	-3.46549348922033e-22	-2.9069064095358e-22	-1.3037531528806e-21	-1.68668542080691e-21	1.55358611653618e-19	1.5244746542809e-19	1.47946032396695e-19	1.84276833585641e-19	1.39743470366922e-19	1.32881234330777e-19	1.14471588589922e-19	-1.59029195891577e-20	7.46069604736619e-21	-1.37658382784183e-20	9.40515746858388e-21	1.17934971121851e-20	4.16011958530374e-21	-4.82663853604399e-21	-1.45644441260977e-21	1.73577553827842e-20	-5.1973840980841e-20	-8.19069598957666e-21	9.55280579725751e-21	-9.61640588452165e-20	-1.7752501673412e-20
SE_mix6~~SE_mix6	2.96014299883863e-20	-5.27482006943991e-21	1.53037564318287e-20	1.17899831587233e-20	-2.61885349215022e-20	9.70703128781655e-21	9.60884615984592e-21	-4.36631765745964e-21	-1.05010340762582e-20	-2.9028594762425e-21	-5.30383810269609e-21	-6.82423067269773e-21	-1.08675272096401e-20	-1.17341423327946e-20	1.22553025874839e-20	2.12380466220698e-20	1.5156229032249e-20	3.56439511068715e-20	1.50183106762467e-20	2.17393714663796e-20	1.73859845806478e-20	-4.61074889558737e-21	-6.12211750894105e-21	-3.60477638921602e-21	-6.24636730582053e-21	-3.86149619187555e-21	-3.13132200814619e-21	-3.862898489836e-22	6.87123546072147e-21	-4.16562107519723e-20	-1.09431044977788e-20	3.35419374593446e-21	-4.20961666064857e-21	-5.21982493893133e-20	-5.27616677574531e-20	1.52895565810729e-20	7.63888747974659e-22	3.84526528369108e-21	-2.27957613709904e-21	-8.73296987186409e-22	2.60444407297561e-20	5.50858014569148e-22	9.30452622734014e-21	1.79634005440238e-20	-7.27359813498183e-22	-1.65279399422959e-21	-3.79046005817383e-20	-1.12436145955964e-20	-2.19658014852189e-20
SE_mix7~~SE_mix7	5.2353033392549e-20	-6.95485158415356e-21	3.38700015990794e-20	-2.399252362746e-20	3.301397076074e-20	2.99673268511661e-20	3.28820639004006e-20	1.49998729977428e-21	6.10837834499473e-21	5.33059302473745e-21	-3.60293560008358e-21	2.22345571863071e-21	2.71632672429734e-22	-2.18221421065021e-21	-1.72026692877527e-20	-1.49941028311453e-20	-1.35765402984354e-20	-3.92310290365491e-20	1.67530685569405e-20	-1.90658213782976e-20	-1.21302095149124e-20	2.90100872005843e-22	-4.41843721297357e-21	-3.43089034228739e-21	-3.50592912601656e-21	-2.57961422710607e-21	-1.32557563455462e-21	2.97414067920922e-21	4.81315994040856e-21	3.41159833912842e-20	2.34559671407626e-20	3.6036192647957e-20	-2.26010452937516e-20	1.42523796779237e-20	2.68315607695385e-20	-3.81275795311153e-21	-9.5367598545195e-22	-4.35738862106581e-21	6.26328158586795e-21	-6.85432184451514e-22	-7.82271064098552e-21	1.20988642432733e-20	8.52360838182101e-21	-1.84627479281435e-20	4.62172979088297e-20	9.24681239599181e-22	-7.00375848936975e-21	4.15490960587223e-20	8.4154603346978e-20
SE_mix8~~SE_mix8	2.08672898251143e-20	-3.54253989418797e-20	2.05901430724635e-20	1.10237551994198e-20	3.88853386387897e-20	3.46595184308082e-21	1.37332936656951e-22	-2.15619426463008e-21	1.28139666394906e-21	-2.88992521437566e-21	-3.97435390460548e-21	-5.51507500633539e-21	-2.75672563746998e-21	2.93312469435965e-22	4.81155763814057e-21	6.5610719892912e-21	4.32807074587253e-21	9.11714454088412e-21	4.2996883636624e-21	1.03762720218273e-20	2.33865376962469e-21	3.26222181940816e-21	1.15015720139547e-21	-1.30664076286306e-22	2.65652117955321e-21	-5.37682381546776e-22	-1.7546556132638e-21	-1.30137717569733e-21	3.86587835291528e-21	-4.96413671727783e-21	-2.51824170371251e-20	-3.61414467149624e-21	8.45140130941243e-21	6.64520460076753e-22	8.52116351839045e-21	-2.01534701877432e-20	-1.14243212486829e-20	-9.30820865676512e-21	-1.19033459063644e-20	4.35258099410652e-21	4.09065838257657e-21	1.0180419585333e-21	7.81914764271669e-21	1.38041859422355e-20	3.50688888294273e-21	9.05225789279295e-22	1.4564706156411e-20	5.36429175108818e-21	-2.02615797034668e-20
SE_cope1~~SE_cope1	-1.19252729264818e-20	-1.37278978881637e-21	-3.28015966629467e-21	2.48047255253164e-22	-1.35783708094665e-20	2.13759468149427e-20	-1.89901266979018e-21	-2.54636362707139e-21	1.76193092943406e-21	5.31447171685972e-21	3.58687382225839e-21	7.65412856226772e-22	2.54543516931435e-21	4.24908143319386e-21	-1.83580303315422e-21	-5.05579450151806e-21	-5.5424610749642e-21	-8.95215498366169e-21	-2.09163338721351e-21	-6.0946821096514e-21	-3.30138317343557e-21	-5.48924542684372e-21	-9.17124263973997e-22	-8.82053075131152e-22	-6.0778078768313e-22	3.1505340934449e-21	4.02784506202679e-22	-1.62482306907928e-22	-1.2963695604414e-20	7.09519186345588e-21	-1.82041045805499e-20	-5.85317180089668e-22	8.05610164118874e-21	1.57892160916949e-20	-2.41975290211039e-21	1.80032000475737e-21	7.41221072973954e-22	6.32553352194883e-22	3.27014855198104e-23	2.69472238116729e-21	4.81839757870335e-21	2.79501997448863e-21	1.22038388855166e-21	1.95157403210558e-21	-2.58536439769783e-21	-5.3651062761748e-22	-5.03277028228002e-21	1.30346317827213e-20	-4.35057079094231e-21
SE_cope2~~SE_cope2	3.62725198710513e-20	3.50422120201177e-20	-8.78676275947453e-21	-4.37231887046955e-20	2.15477478444599e-20	1.50973936474077e-20	-4.87642078315055e-21	3.43944724745098e-21	4.26793088350854e-21	8.9054211603005e-22	4.51954032825197e-21	-8.33393514950432e-21	1.83474223355438e-21	2.45682471679433e-21	8.24662517296512e-22	1.09929733858745e-21	5.36397833307274e-21	4.07029643777123e-21	-6.77616295245684e-21	-6.04134623931193e-21	-6.28249505505485e-21	-2.66187397955023e-21	2.90391113238036e-21	3.59944875733571e-21	3.59404269932087e-21	3.08557937224493e-21	1.16319615452131e-22	1.08162189673555e-21	3.35682852339718e-20	3.39737652303006e-20	4.62047343009663e-20	4.76075962919066e-20	4.15283066344383e-20	5.31806032043965e-20	5.19937600246945e-20	1.31539242672452e-20	1.448591599731e-20	-1.20806746276041e-20	2.60231472455899e-20	1.17062656815673e-20	-3.50690772661446e-21	-1.52396473383063e-21	4.98831350079493e-22	-3.27477817661e-21	1.04209052807768e-21	-1.448913670208e-20	-2.02757215847492e-20	-1.35661267091547e-20	-9.59715134686722e-21
SE_cope3~~SE_cope3	-3.07818430498984e-20	-3.71555634924646e-20	1.10336161137308e-20	4.7078566301087e-20	-1.52078369522471e-20	-3.29983286414527e-20	6.58040608024069e-21	-3.2035738876003e-21	-4.91703567279401e-21	-4.69510488983283e-21	-6.99815851285675e-21	8.84501074248971e-21	-4.71989686218562e-21	-5.71859225110069e-21	5.28629126157996e-22	2.85842082810615e-21	-5.9834458456476e-22	4.61413343961788e-21	9.9590942105111e-21	1.15058540787206e-20	8.94540307562379e-21	-7.94095893841565e-22	-1.60787382425498e-21	-2.87813507593889e-21	-3.61729535155977e-21	2.74115075768774e-21	8.57638786506226e-22	-5.08446467943093e-22	-3.38627561885234e-20	-4.67187372848409e-20	-9.60050136574845e-20	-5.72722432163429e-20	-6.07902807784231e-20	-3.38433246779905e-20	-6.09608803377653e-20	-1.67287018270584e-20	-1.62207785488699e-20	1.28319755838407e-20	-2.81399726835317e-20	-1.58844166290053e-20	-3.47034220607821e-22	2.31884001040027e-22	-1.3839004530236e-22	5.240587157704e-22	7.28251129780619e-22	8.26656614361487e-22	9.77637863269688e-21	-9.56232272028662e-21	1.51164883145157e-21
SE_cope4~~SE_cope4	1.73586653862468e-21	-9.47986919083293e-22	2.96208625541498e-21	2.23521974001128e-21	5.88918323377615e-21	-4.37744386319964e-21	8.66848692748648e-22	3.07076433422269e-21	-2.5453276329408e-21	-1.70423266846689e-21	-2.12790427649903e-21	-4.99852125487994e-22	9.20073429846618e-22	-1.30563160661835e-21	2.89219827605138e-22	5.67381953941427e-22	-1.03980178055119e-21	-2.60493248363127e-21	-1.21165686458677e-21	9.13649949984361e-22	1.68614078226379e-21	1.62247006854257e-20	-1.56433994190799e-21	-6.67405504897439e-22	3.03658626607497e-22	-1.69689596191984e-20	-2.55824548455117e-21	-1.05237840169488e-21	1.50405061953846e-20	5.59105623210956e-21	1.15510723070298e-19	9.29728807926572e-21	1.47795535746861e-20	-7.41132039656966e-20	1.05235086355592e-20	8.75794298340356e-22	-1.11812392412221e-21	-1.77276822500255e-22	-1.59628728229386e-21	9.99148367201551e-22	3.79816518858757e-23	-1.91670118117398e-21	-2.88687657862158e-21	2.63275312762307e-21	6.263357613108e-22	3.01355870684542e-20	3.27621385167432e-20	2.54588011397577e-20	2.47901165381878e-20
SE_US1~~SE_US1	1.61798198029428e-19	4.08363883270238e-20	3.77377193206481e-20	9.06948641955079e-20	2.44475803316268e-20	3.01059085183839e-21	4.39086756716804e-20	-2.52481351520421e-21	2.9237031709686e-21	2.57728257448209e-21	1.48361951784019e-20	5.99719455690241e-21	7.17955134893724e-21	8.7446387997212e-21	-8.03599297122532e-21	7.70247562323123e-22	-1.15822795302681e-20	-1.84666224978103e-20	-2.70799198130154e-20	-7.4636184357215e-21	-1.17183898004736e-20	-7.53266668848336e-21	2.43660852941061e-21	-1.19853878545324e-21	5.58460470173481e-21	-3.33770233183668e-21	-3.11997655906132e-21	-1.43380703356859e-22	-2.49005665006697e-19	1.93286836181062e-19	2.30895050719189e-19	1.78680179152721e-18	-1.89319871679143e-18	4.27679740806825e-19	4.81387842116391e-20	1.14746048006974e-19	4.0026977514791e-20	5.31820696612703e-20	7.94980590915578e-20	1.47093396070974e-20	-1.72454096228166e-18	-1.59644367405571e-18	-1.58063040691989e-18	-1.73193389860172e-18	-1.59908457052643e-18	-7.72109652174308e-21	3.42411010622087e-20	1.75137538960168e-20	2.08062167729374e-20
SE_US2~~SE_US2	-4.22697320154965e-20	1.145647035982e-19	7.50700534813196e-20	9.1600572265421e-21	4.65027649598364e-20	3.44162538257548e-20	4.53972475310657e-20	-1.29000529799518e-20	4.20069401991386e-21	-8.99388304020288e-21	-3.64946725667748e-20	-8.94067165361531e-21	-1.10592537727037e-20	-2.29467360014062e-20	2.59931765939422e-20	2.92773387589057e-20	1.97724027328833e-20	4.93222827721314e-20	3.81861847902572e-20	3.95439172154118e-20	1.87216544134059e-20	2.45798925137412e-21	-7.61381056857509e-22	-5.82360862824889e-21	4.16403226849847e-21	1.06734844451033e-21	2.33714828067107e-21	2.5300885333271e-21	2.8595447309395e-21	2.34983008811904e-22	2.36562454097942e-21	-5.93976725294921e-20	6.59131860591645e-20	-2.39664127782117e-20	-1.7827696770831e-20	9.93851323007291e-21	9.67716877735362e-21	1.28618999334464e-20	-5.08443560573872e-20	-5.31483072190044e-21	7.4434957332782e-20	1.51050883889221e-19	1.47815428780955e-19	4.62234008348968e-19	-2.03997170653359e-19	-1.48802077514285e-20	2.72125526836685e-20	-1.57442199437918e-19	-2.80211992836945e-19
SE_US3~~SE_US3	5.5564872592223e-20	-2.5293092358388e-20	-2.20316933786826e-21	4.48673920049044e-20	-5.47068144647818e-20	3.21244348700201e-20	2.69091192199597e-20	-4.7154031847101e-21	-2.29632807578989e-20	3.14424980587041e-21	5.97075210267154e-21	-8.51362672595374e-21	2.49173559133298e-21	1.16428437680453e-22	9.76587866197191e-21	2.89338044225004e-20	4.32319777850787e-20	3.79129636766782e-20	4.74634356699372e-20	2.19519728981411e-20	3.20600369959453e-20	-4.70866753361452e-21	-1.18943854898348e-20	-1.8709026007488e-21	-5.9154797358737e-21	-5.21090166295608e-21	1.89081576592624e-21	-3.58207464951611e-21	6.22775219245077e-20	-1.52500680459654e-19	-9.90450781381796e-20	-6.59339409120776e-19	6.01042137725112e-19	-1.60839195562224e-19	-2.63536229167166e-20	-7.76401832351294e-20	-3.66231919917649e-20	-3.60105420283721e-20	-5.38370433856718e-20	3.80458305643751e-21	5.94836875258624e-19	5.37887351718015e-19	5.34789807025462e-19	5.24478271003197e-19	6.33499716131229e-19	-7.06070250477125e-21	-3.36774759664406e-20	3.25651861966806e-20	6.9726003874569e-20
SE_US4~~SE_US4	1.17269825488206e-19	-1.03997809191598e-19	1.02192174125471e-20	-1.24647916363982e-19	8.76273411217558e-20	-5.68461529863211e-21	-7.19777885942392e-20	3.91418202744827e-20	3.85554145426206e-20	1.1190990637942e-20	2.96771008563402e-20	1.70874267421931e-20	2.09473599599466e-20	2.57873725612317e-20	-3.10583945514284e-20	-4.87092044571497e-20	-4.26920258927383e-20	-9.66412515187582e-21	-3.31823702039725e-20	-4.14323933361604e-20	-4.6421029462281e-20	2.15625933980571e-20	1.45993573697829e-20	6.03777084220167e-21	-4.32293201621585e-21	5.91909275162937e-21	1.61059979380779e-21	1.54500091959577e-21	1.75877610898643e-19	4.76950688129729e-20	-3.43112861367155e-20	-6.28142538534386e-19	8.72618260279182e-19	-5.93585440606412e-20	2.55289896539341e-20	-3.53213709103089e-20	1.76616566450549e-20	1.40748768520961e-20	5.97517010815521e-20	-3.05432242218417e-20	5.07002815547041e-19	5.64368467421046e-19	5.65691251313161e-19	4.45946840111447e-19	8.01994685981473e-19	-8.68377540080832e-21	-1.12864867681089e-20	1.27803484913647e-19	1.07806085032956e-19
SE_US5~~SE_US5	-2.71792885329873e-19	-5.82807425852792e-20	-1.37754088965569e-19	-2.88036081064978e-20	-1.08872864186454e-19	-7.33267045015331e-20	-5.80195014416153e-20	-1.32850335208908e-20	-2.08560692325245e-20	-4.77285680955148e-21	-3.06164709327985e-21	-2.1113626893112e-21	-1.54039833080986e-20	-4.32312940484211e-21	-2.59734358170376e-21	-1.60290814191226e-20	-1.25406426201867e-20	-6.63654406479946e-20	-3.31881153842795e-20	-1.96479429337416e-20	3.56070461832984e-21	-1.09059402401368e-20	-2.94850648616278e-21	4.90947928426357e-21	-3.84355872642551e-22	1.86539925850665e-21	-2.80448566569604e-21	-7.30442392541018e-22	1.79208694755951e-20	-7.13222882952906e-20	-9.13417616006948e-20	-4.23298316769299e-19	3.53170218094351e-19	-1.60321975877731e-19	-1.44303153440322e-20	3.61182715779475e-21	-1.82393982713284e-20	-3.20542407328912e-20	-4.30852763677673e-21	2.4755721745362e-20	5.22725417490194e-19	3.05850045160059e-19	2.96018750267815e-19	1.79408421214829e-19	4.27228859467877e-19	3.70866458618847e-20	-2.78626511249115e-20	1.97657740577406e-20	1.47613429459178e-19
SE_LAN1~~SE_LAN1	-7.5977383057142e-20	1.26861605056917e-19	-8.52646670195945e-20	-6.80118618100881e-20	4.34153316818392e-20	1.14091306470157e-21	3.43801821232863e-20	-1.96603059941577e-20	1.5604802782522e-19	2.79442024053283e-20	-7.6563369203978e-20	3.04885631265038e-20	2.40972826636421e-20	-6.46023411627403e-21	-2.4268450850383e-20	2.71039852577325e-20	1.32809563214037e-21	-2.49193626719905e-20	-3.46928961766525e-21	-2.38640757282359e-20	8.93855813237637e-21	-2.80980759527689e-21	1.00438346669485e-20	1.7224366243597e-21	-3.23146793882707e-21	-1.9856525377063e-22	-2.26696083643227e-21	-4.48823352803797e-21	-1.13505742900415e-19	-9.88937322953866e-20	-4.99060198918756e-20	7.190224922878e-20	-6.23432066412277e-20	6.09108991860646e-20	3.3334880163843e-20	1.17805618825467e-19	3.46762306439075e-20	-5.7729229370986e-21	3.22702177075018e-19	6.48873402920458e-20	-9.97764214782893e-21	-9.25091207543682e-21	-1.85755210656552e-20	-2.27191531230138e-21	-7.22333377699153e-21	-8.32790551607895e-21	1.99772372056925e-20	-1.80036501561347e-19	1.34926411475471e-19
SE_LAN2~~SE_LAN2	-7.36336194332168e-20	8.68366693885362e-21	-1.51777399521164e-20	-1.53723287868677e-20	1.40129624989093e-19	-7.98066019814411e-20	7.04110106837187e-20	3.37239413723671e-20	-9.70743556168885e-20	6.36265102044264e-20	1.1405894004429e-19	3.20703889355512e-20	1.49055710274389e-20	2.1288403757392e-20	1.19748147277429e-20	-1.37158533800939e-20	-1.87090737500671e-20	4.57610711742805e-21	-4.49044022349872e-20	-7.07532237354032e-21	-8.20305403241711e-21	8.63088420929773e-22	-4.29888027582056e-21	1.81674083998434e-21	-3.1123539882868e-22	4.08385290369766e-21	1.29528525600218e-20	4.20702826747749e-21	-8.14708312992905e-20	-1.73938384220869e-20	-6.7320399889939e-20	9.53240777348789e-21	2.48875471827238e-20	6.05727334246858e-20	-2.87985924027135e-21	-3.18640244453156e-20	1.25821457480759e-21	6.67872577709965e-20	-2.06399120810731e-19	-1.38401498226369e-20	2.46987808794534e-20	1.03066722916496e-20	-4.25109813794615e-21	2.14916985243813e-20	1.24775060494799e-20	-2.79658474860773e-20	-6.33262300479328e-21	1.09502774575717e-19	-6.26369748211045e-20
SE_LAN3~~SE_LAN3	1.22066368251571e-19	-1.06311119273383e-19	8.04169784293912e-20	6.68073040784061e-20	-1.51725782215851e-19	6.71438648042419e-20	-8.56967748159403e-20	-1.31006967470461e-20	-4.05556178159906e-20	-7.56531773065214e-20	-3.62310150037354e-20	-5.10093276643206e-20	-3.15097192127309e-20	-1.29468779778164e-20	8.80428997873667e-21	-9.98123670771427e-21	1.45232242494357e-20	1.53927759160484e-20	4.03969957012697e-20	2.43888405847919e-20	-3.27060653240466e-22	1.40921805844121e-21	-4.33772315268833e-21	-2.90636924719314e-21	2.7823094551725e-21	-3.3474293353587e-21	-9.20241004481679e-21	-6.49866870226424e-23	1.61667621132979e-19	9.67808560135261e-20	9.96204552980943e-20	-5.95717927515654e-20	3.2812797269444e-20	-9.21683358755757e-20	-1.93724585900307e-20	-7.11901722184218e-20	-3.2068485794877e-20	-5.62146877323078e-20	-8.23963589582817e-20	-4.14166323609552e-20	-1.22772818358706e-20	-6.11237438775302e-22	1.90080754887827e-20	-1.54779193162756e-20	-4.03206780786471e-21	3.03408793898676e-20	-9.8674456013403e-21	4.90715621208539e-20	-5.27599329422565e-20
MPQ_CE~~MPQ_CE	-0.000527983212363351	-0.000482423883384677	-0.000682278998147123	-0.000528666770376595	-0.000589788756343002	-0.00070076250044926	-0.000649882538533818	-2.43672276132341e-20	-1.74051625808815e-20	-3.82913576779394e-20	3.48103251617631e-21	0	-3.48103251617631e-21	-2.43672276132341e-20	1.18739061003586e-20	1.5079419709272e-19	4.00786518948033e-20	1.37208814687877e-19	9.37426861944492e-20	1.07666816259154e-19	2.34445405511982e-20	2.54830381989172e-20	4.94241435942865e-20	2.31551523261882e-20	2.11943362409332e-20	4.57445700413212e-20	3.01296580891805e-20	6.74747980602872e-21	-1.04225389084204e-18	-2.211108410093e-18	-1.46801256148336e-18	-1.32667002836534e-18	-1.98695186397058e-18	-2.5415104455987e-18	-1.14569287960526e-18	3.72653821256088e-19	1.09145160906269e-19	-6.51604370478001e-20	2.14173793466881e-20	1.01906732288427e-19	3.10512246514397e-20	4.85347958878224e-20	4.47792556056879e-20	5.67993852177837e-20	2.4629688089908e-20	4.243670590581e-20	1.85356567881726e-20	-8.04897759973504e-20	-8.45496796115137e-20
MPQ_FX~~MPQ_FX	4.89214478605597e-18	3.48677790340938e-18	9.63506967646472e-18	3.61445260984903e-18	3.57327909756472e-18	1.11724223041777e-17	3.88291230432616e-18	-0.00162544552652463	-0.00175342837015316	-0.00189052954208917	-0.00198294945044306	-0.00136261711924478	-0.000987172416278069	-0.00139622572600108	-3.12504625063021e-19	1.50864301754562e-19	1.07760215538973e-19	1.29312258646767e-19	2.3707247418574e-19	2.3707247418574e-19	2.80176560401329e-19	5.20308445761262e-19	-1.00172531921705e-18	-2.54035400532246e-19	4.92993938433287e-19	6.16239511268808e-19	-3.58368199677616e-19	-2.77473507355342e-19	1.25495173800948e-18	-3.03682875374011e-18	-2.99389823816014e-19	-5.62706381871599e-18	-3.24480489916812e-18	4.47886825403725e-18	5.79629139963042e-18	-1.72696547119696e-18	9.58629127670701e-19	8.72583290080039e-19	2.12017156718662e-19	-5.1847006484505e-19	4.33963756447861e-21	-2.32115437549259e-22	-8.6396695171219e-21	-1.91143255647424e-20	-1.50994735442821e-20	-9.60600014545675e-21	9.78962405618346e-22	-6.45888931999956e-20	4.90761892203881e-20
MPQ_SI~~MPQ_SI	2.15093135428866e-18	7.86918557914501e-19	8.3645813063956e-19	-9.04222209510788e-19	7.47419375828914e-19	-2.14225787005099e-18	-9.92682155474451e-19	1.08994280814438e-19	1.74880073978766e-19	-3.86094543062539e-20	3.05079905446381e-19	1.79313356801789e-19	7.93251534128251e-21	-6.57319939442758e-20	-0.000505020915622103	-0.000996157673023117	-0.000879201867993764	-0.00122586926769042	-0.000906560174934259	-0.000981769798014211	-0.000884675104070171	-1.70214034297429e-20	1.73618314983377e-18	-2.55321051446143e-20	-3.44683419452293e-19	4.08513682313829e-19	-3.76173015797317e-18	3.44683419452293e-19	-1.07077845742138e-17	-6.57753305498162e-18	-1.2217896889588e-17	-2.07186836395475e-17	-1.51272350591685e-17	-1.28452100752605e-17	-1.14872983590146e-17	-1.04152687093993e-18	-6.61833230745027e-19	-8.00595201320508e-19	-1.01088585028827e-18	-4.48172032349757e-19	2.17973957531141e-19	2.16289024972719e-19	1.92251526907394e-19	2.36599318753659e-19	1.41766812126081e-19	5.80328454715493e-20	3.12847641325e-19	2.67965197421984e-19	2.50580713255338e-19
MPQ_ES~~MPQ_ES	-3.84435945140866e-19	3.15911347525602e-18	-4.02287319073279e-18	3.04367991738896e-18	3.36549532649265e-18	-7.19085589163041e-18	5.13180291872665e-18	2.50661602439335e-18	2.305796055958e-18	2.84713402293389e-18	2.26610101159702e-18	1.83808621306219e-18	2.01069078618146e-18	2.22228299174456e-18	-3.55079711768965e-18	2.06476935418597e-18	5.05814532627692e-19	1.23466956879721e-18	3.44560467539986e-19	-1.56244424652805e-19	7.13206959555964e-20	-0.00150995253459142	-0.00195845291441012	-0.00149774199459337	-0.000995409862647945	-0.00184236799165916	-0.00177824125079254	-0.000652649246232679	-6.03756719108072e-18	1.34168159801794e-18	-1.00626119851345e-17	6.70840799008969e-19	-4.02504479405381e-18	-7.37924878909866e-18	-1.61001791762153e-17	5.09554769027585e-18	7.57577937749982e-19	8.86646039259407e-19	1.94090297026714e-18	2.11327536672077e-18	3.65560029309866e-21	-1.42500058061676e-21	-2.18021846168656e-21	-9.0110621936126e-22	-5.61188103416896e-22	5.44533706537375e-20	5.66563005890418e-20	4.99360279457011e-20	5.96233110741151e-20
MPQ_OP~~MPQ_OP	-1.94320286526022e-18	-2.44392917539867e-18	-3.51993334259367e-18	-2.436048572846e-18	-2.37736808089493e-18	-2.91817662087902e-18	-3.00069050635278e-18	1.46060909800714e-19	1.44589753840551e-19	1.11461119471909e-19	1.13980330514856e-19	1.31677735633482e-19	4.46439269075366e-20	1.06274573676962e-19	-8.93794941195127e-19	-1.7879741625267e-18	-1.6104299194126e-18	-3.32877404437511e-18	-2.10115316220679e-18	-1.68215081878789e-18	-1.48980991642307e-18	1.84413086974402e-20	2.04593987352843e-19	6.25816584769872e-20	5.49840307444612e-20	-2.08924180610088e-20	5.46204262520738e-20	8.82614138714109e-20	-0.00113755311159467	-0.00116938339722877	-0.000985177552870752	-0.00141858728593748	-0.00125543753634305	-0.00160518059675509	-0.00116193601933075	-2.07692579855285e-18	-1.59309649320815e-18	-1.7181840697119e-18	-6.0891688184845e-19	-3.23339584547433e-19	-1.36680891929774e-18	-1.40441504184582e-18	-1.26184814123749e-18	-1.30013782627619e-18	-1.35012866489135e-18	8.47422350472134e-19	7.93107417390504e-19	6.3831454788705e-19	5.43449090163919e-19
CQ_MOT~~CQ_MOT	-5.73685465940487e-20	2.46992503358514e-19	8.72010211043387e-20	-1.07371265929741e-20	1.39715522500518e-20	1.34257850318225e-19	-7.1833501579977e-20	3.40981342712219e-20	2.67470683391862e-20	3.35679646329174e-20	2.07217310566536e-20	1.06150139675485e-20	8.32671261489012e-21	1.40557049215456e-20	-2.00315905391378e-20	5.61175703393617e-20	-1.86925376526139e-20	3.5870948619155e-21	1.89199781847606e-20	4.52038412321313e-20	6.5563831114812e-21	-2.35899080565779e-20	-1.68132733373435e-20	-1.53860272958855e-20	-8.18837467490335e-21	-1.51078247134824e-20	-9.51406916292124e-21	-5.12502753510591e-21	-1.0553930839925e-18	-9.92097901714277e-19	-9.82793424903237e-19	-1.1933270454904e-18	-1.02235827794935e-18	-8.22279397948881e-19	-1.25809544516488e-18	-0.000114377404767133	-8.61942068816193e-05	-8.79011868659e-05	-9.57720266711864e-05	-5.71634771524079e-05	-3.17552889258358e-19	-4.19039245833642e-19	-4.10941679903615e-19	-3.92145670499469e-19	-3.24470772199237e-19	-8.55223649234984e-20	-1.51383963737427e-19	-5.50406020375456e-20	3.28592405635408e-21
CQ_COG~~CQ_COG	3.97013376302643e-20	-5.44392387010311e-20	-2.44447869227807e-19	-1.12214852194457e-19	-1.94982681519007e-19	-3.9331011369166e-20	-6.86046621452388e-20	-2.89288023815659e-22	-6.99882573383978e-21	-2.28592097185544e-20	8.24319180465952e-22	-6.39305927723459e-21	-6.56396765805707e-21	-1.73728102404542e-20	3.53675604072449e-20	9.48851440664772e-20	9.54101518153944e-20	7.97359919232567e-20	1.03306331024314e-19	5.25246583873841e-20	4.60181345924872e-20	-9.94694491537951e-22	1.0587980170615e-21	4.96238861149513e-22	2.9617381371769e-22	-3.86285167228316e-22	-8.56774897027249e-22	5.50589496272176e-21	2.92942423242043e-18	-2.25023191054596e-18	-3.32868929847806e-18	-2.41653841276099e-17	2.33882707343186e-17	-5.65176075688453e-18	-8.93591372352705e-19	-8.67047848707455e-20	-1.25944077304135e-19	-9.96961299446197e-20	-1.54458875241881e-19	9.25612159241083e-20	-0.00116798225393312	-0.0013597871543049	-0.00135625134966648	-0.00135570892975475	-0.00126708893639275	-1.10688114988981e-20	-2.10477636326656e-19	3.49254226787809e-19	3.29178145739484e-19
CQ_META~~CQ_META	-1.23210404146558e-19	-4.75342140668233e-20	-2.41608106785841e-19	1.16550034008621e-19	-1.35382213799472e-20	-1.40936316146557e-19	-1.23045033173507e-19	-6.43978435870844e-21	1.77711868876847e-20	-1.67571588422307e-20	-8.02637142907253e-22	-9.23391646992048e-21	-3.83799103507922e-21	2.09783639457471e-20	3.89926852593908e-20	6.12350609792469e-20	4.42866504763867e-20	2.21066224113352e-21	-1.04123186512731e-20	1.4899247103984e-19	8.46879864413672e-20	-9.1858698296375e-21	-1.71350464208637e-21	-1.6974936256975e-21	-3.91756832329346e-21	2.54272747943813e-21	-3.63146864342082e-22	-5.13954223549624e-21	-1.49726001808025e-18	1.92081914914065e-19	-6.65790981217316e-20	-1.82775157138107e-19	9.64599318899311e-19	-6.69897767092122e-21	-4.71471407310002e-19	1.52125429539635e-19	1.45028216351266e-19	2.17308441029319e-19	1.0320905504349e-19	1.20776959590886e-19	2.41621369902597e-20	9.64552848073648e-20	1.2320103529859e-19	9.97949755930267e-20	2.81150217198898e-20	-0.00155414502999278	-0.00158927813221963	-0.00125987188071063	-0.00147726557072891
CQ_BEH~~CQ_BEH	-7.6547395681688e-20	-2.60142065726872e-19	-2.23980727870746e-19	1.76289312373479e-19	-6.19889127951212e-20	3.61297778540455e-20	-6.56872514291767e-20	-3.36121975278181e-21	-1.37530636161928e-20	1.41439390070225e-21	-5.8124990776425e-21	1.0000291357476e-20	-2.6006713697861e-20	1.43859482085565e-21	-4.03214711551707e-20	3.49607751196268e-20	-5.28106771761719e-20	-1.22394999750521e-20	-1.04322317670632e-20	-1.77566593986641e-20	6.18586691642313e-20	-2.22468644839957e-23	-2.00875409340122e-21	-1.41653592300331e-22	-2.28972678135278e-21	2.67389133951915e-21	-5.01213478535804e-21	1.87141368600101e-22	6.15595217150226e-19	9.59957427242171e-19	4.96697167647087e-19	9.53108447771553e-19	8.56617049999215e-19	1.2165896156589e-18	5.14428282871178e-18	2.60921519749873e-19	1.87888336305392e-19	4.59291254879797e-21	3.99528464539367e-19	1.93544825912333e-19	-1.38302622545076e-20	2.82505950500861e-20	-3.30110550562759e-20	2.45342098575363e-20	-2.02963768284105e-20	1.56175528152034e-20	-1.11130683791879e-19	3.88209287733571e-19	4.11473600577045e-19
EC_ER~~EC_ER	-4.67847162428267e-18	-6.25409259773371e-18	-8.20886981795682e-18	-5.13239523143814e-18	-5.38892666805479e-18	-6.03098211270979e-18	-6.652694155915e-18	3.69120310186984e-19	4.96628380448237e-19	1.07572593055246e-18	9.66642954849718e-19	4.34443153266769e-19	1.17682148662889e-19	8.7819442317403e-19	1.23839652753088e-19	2.37724057321112e-19	2.24963673272772e-19	1.86200913903337e-19	1.93906076285111e-19	2.28303251609841e-19	6.97397056362218e-20	-2.12368354947488e-19	-3.38932871201303e-19	-1.97919425055009e-19	-9.63238998187015e-20	-2.63890496624393e-19	-3.09529853898531e-19	-1.27447539383672e-19	-3.11292110630817e-17	-2.4563217944849e-17	-2.45750944471067e-17	-3.59165281678669e-17	-2.99987682516911e-17	-3.95562250346259e-17	-2.94159860453034e-17	-3.80596707575608e-19	-1.12630382312994e-18	-1.49813007798826e-18	-7.43407534047679e-19	3.77596296612012e-19	4.91756721138541e-19	3.45011077696716e-19	6.2792103591389e-19	5.90434338902362e-19	3.4861586626287e-19	2.00429925168e-18	2.56945909405156e-18	1.12779979925105e-18	2.45805506273072e-18
SE_process~~SE_process	-9.30576935526392e-20	-1.32691913512575e-19	-1.66228696644754e-19	-8.88903325898365e-20	5.28003702288169e-20	-2.58669387314529e-19	-1.85369906858972e-19	-1.12412194571253e-20	-4.81372886516794e-20	-4.03538196631778e-20	-1.5061332405875e-20	-8.11829938408171e-20	-1.23266975298093e-19	-2.35336418581501e-20	-6.6537628772849e-20	-9.76747177299316e-20	-9.0983477493037e-20	-1.26713085214714e-19	-6.25297500862644e-20	-8.94547467837995e-20	-8.83797789353378e-20	2.23294415614727e-20	1.39365948631063e-20	1.67479238515103e-20	8.83934506543094e-21	2.194181976566e-20	1.71307420623658e-20	1.00562896741646e-20	-1.37401627460989e-19	-1.86656820665919e-19	-6.01311887294524e-20	-2.38608756602258e-19	-1.40675353293033e-19	-3.0609709483177e-19	-1.68647626004664e-19	1.90517531306059e-19	2.11556433798333e-19	2.04845257820172e-19	1.17293701425978e-19	-8.55799533767104e-20	-3.01208897766162e-20	-5.88003512172576e-20	-6.45005440499906e-20	-8.48683607233925e-20	-4.92716630138948e-20	1.1634578764078e-19	5.78246078458871e-20	2.50999543153827e-19	1.34426791325239e-19
SE_mix~~SE_mix	-1.36667027528655e-19	-2.05921781219169e-19	9.62104736895865e-20	-4.53605877764153e-20	-5.82116484911772e-21	2.56496108762867e-19	-2.2146611793048e-20	1.14419691660028e-20	3.22934713388976e-20	8.64440507951209e-21	-2.4349108311345e-20	1.59279447137241e-20	3.79009553451028e-20	4.63562605437034e-21	3.98639728216775e-20	8.03375072534484e-20	5.80973180319563e-20	2.17320666237125e-19	-3.2015943623165e-20	8.75989709131384e-20	7.76725559315672e-20	4.42727162135869e-21	1.29825304157455e-20	-1.4271604395152e-20	2.18351545983318e-20	-6.22908976031836e-21	-6.89476946416141e-21	-8.46115585151509e-21	1.05410125527456e-18	5.7017592218597e-19	8.85964911246129e-19	8.91185731798735e-19	5.55803847561772e-19	4.98816251483687e-19	5.58537640137674e-19	-7.05273822713648e-20	-8.76508710998546e-20	-1.91481345068736e-19	-1.38373933996541e-19	1.1149614135522e-19	9.99148715053532e-20	-1.02117628782626e-20	-1.96699660288829e-20	8.91272264891123e-20	-1.5174260440215e-19	9.22162702999399e-20	8.73906327653217e-20	-2.65842511335131e-19	-2.2209979245057e-19
SE_cope~~SE_cope	7.35043032722707e-20	1.25430317812405e-20	4.06781437651332e-20	3.73204385742752e-20	1.19877649697889e-19	-1.72809934068948e-19	5.98612337143839e-20	2.75932072583479e-20	-3.04248416616358e-21	-3.04979025812106e-20	-1.58083618985776e-20	1.01017888251085e-21	-6.30872547532385e-21	-2.73830422585733e-20	1.24998156711066e-20	3.54201922100252e-20	4.02575563128067e-20	6.2431403942956e-20	1.26876146050243e-20	4.3126454212377e-20	2.15200279606682e-20	4.65381255532603e-20	8.95670972275566e-21	7.01322995739301e-21	5.83329297427885e-21	-3.04119678323991e-20	-4.20098287970535e-21	1.00968630467508e-21	9.41899557982048e-20	-3.63465581911446e-20	1.70088917014104e-19	-2.67558550814369e-21	-6.99176942774604e-20	-1.77535849118502e-19	2.19240482325345e-20	-2.2673837183612e-20	-5.3930584223414e-21	-1.29236848427587e-21	1.16224101859792e-21	-1.79968201518942e-20	-3.97570756008358e-20	-2.58398776044457e-20	-1.11281599090822e-20	-1.46810134600904e-20	1.8164434108247e-20	2.62092185990137e-20	5.74888516897205e-20	-8.8900904423058e-20	5.16667696522878e-20
SE_US~~SE_US	-3.29766572280485e-19	-1.17850779568927e-19	-1.25203184796864e-19	-2.48985964410476e-19	-6.76187727116458e-20	-5.32097994475813e-20	-1.10733951141424e-19	6.88860747004345e-21	8.07942251993849e-21	1.62209720411701e-20	-9.64120247375244e-21	2.27367827141107e-20	3.8986838862413e-20	-1.78117896884119e-20	1.16517819171009e-20	-5.17907238118479e-21	2.81772479805681e-20	2.75116485974188e-20	4.12821091587125e-20	-1.64767728769914e-21	1.8457473510635e-20	5.85100257938086e-23	-1.57469103627852e-20	-5.05872826284407e-21	-1.12545626872877e-20	-8.24771353975991e-21	3.62945187546875e-21	-3.41915118481844e-21	5.58995593438602e-19	-4.58459007578532e-19	-5.36076348032741e-19	-4.15832052946286e-18	4.31590773638912e-18	-9.78192514812176e-19	-1.07561462672932e-19	-2.06917038718946e-19	-6.95970759961844e-20	-8.15365796699644e-20	-1.52811539973522e-19	3.77592050052988e-21	3.77287596167972e-18	3.48913177494751e-18	3.46372775051879e-18	3.80236889666446e-18	3.47986747591146e-18	9.99419584123663e-21	-6.85268758404753e-20	-2.24839609791279e-20	-4.51032857223685e-20
SE_LAN~~SE_LAN	2.46306904207104e-19	-4.51117538908804e-19	3.56327913568807e-19	1.61888622293667e-19	-8.11562331746463e-20	-4.80325160532416e-20	-1.2970216205545e-19	7.41558235822465e-20	-4.87696405565598e-19	-7.47434479130024e-20	2.66821147411069e-19	-6.49504017626318e-20	-2.82452457193079e-20	2.89814837571332e-20	6.21325166121704e-20	-1.02181797114942e-19	-1.56071223665586e-20	8.53818485752222e-20	4.98041041209398e-21	6.59062038748221e-20	-3.19743555447053e-20	9.0999567399273e-21	-3.29538036604857e-20	-4.80885982199919e-21	1.14028187874829e-20	2.36272066710553e-21	1.55781830261935e-20	1.3858759425712e-20	3.50820014794982e-19	4.5479787223423e-19	1.6917265638084e-19	-1.21551624441076e-19	2.34791956550813e-19	-1.0204420569213e-19	-4.0740444228275e-20	-3.36960084550498e-19	-3.46471054678939e-20	1.1752841658717e-19	-1.01155960866067e-18	-1.91917790091765e-19	1.64710948132437e-20	1.23172331332185e-20	3.24847008557198e-20	-1.080576778028e-20	5.26512474398338e-22	4.3230271195768e-20	-4.56206470621019e-20	6.12366817394749e-19	-4.00715706571059e-19
CQ~~CQ	-8.10796373649765e-19	-1.40601154559738e-18	-2.55937785465837e-18	-2.87486151462739e-18	-1.75727461078442e-18	-9.71164243918265e-19	-2.46661775586632e-18	2.99418629629316e-20	1.01174282772517e-19	4.12934184422383e-20	2.9557482843465e-20	7.96194907015232e-20	3.34795270565127e-20	1.37087437697029e-20	-5.92539570476206e-20	1.63193961942469e-19	-2.37427091520641e-20	4.09078043477582e-20	3.80777346457245e-20	1.72647218309555e-19	-3.43529722346413e-20	-2.75557759399753e-20	-2.59808759528837e-20	-2.02098047632968e-20	-1.43917326408746e-20	-3.65295605274586e-20	-5.38647102738788e-20	-1.19721340268882e-20	-2.95062634573172e-18	-3.64572469099064e-18	-2.10185759129455e-18	-1.99827881791076e-18	-3.22639429003531e-18	-3.16245350366328e-18	2.32738976988521e-20	-0.000354540381344746	-0.000254356013271427	-0.000258983992896337	-0.000281700909389171	-0.000166261828782252	5.78810316882784e-19	1.08841017481835e-18	1.08665286622999e-18	1.30703880193322e-18	4.29508068176458e-19	3.93413208618924e-18	4.05119670207463e-18	2.57687646599871e-18	3.3461530544121e-18
SE~~SE	-1.26986243998869e-18	-1.95268527907561e-18	-2.91639393320863e-18	-2.13073632919897e-18	-1.41500636533677e-18	-2.39516858185742e-18	-2.2511999109656e-18	2.64432252658449e-20	7.40410307443658e-20	1.07535782747769e-19	1.78638677351486e-19	3.17318703190139e-19	5.14761451841781e-19	3.29071247752737e-20	-4.75840987403495e-19	-6.24337543423741e-19	-5.46997934699001e-19	-6.73634879653845e-19	-6.74330642452596e-19	-7.62853734806796e-19	-5.78717793308728e-19	-5.50937776370877e-20	-3.87327286652799e-20	-1.1069305641072e-20	8.84892956762313e-20	-1.12185917554822e-20	8.46636258715745e-20	-7.89722258424322e-21	-3.60420197903132e-18	-2.43558584497995e-18	-2.93552929976997e-18	-4.10568049750031e-18	-3.29925244047957e-18	-4.45487874272817e-18	-3.12363208779541e-18	1.23313925719324e-18	1.72925268424631e-18	1.85470165950773e-18	1.11279806661307e-18	1.69069916484875e-18	4.94677292605656e-20	-1.973194451968e-19	-1.95035460150196e-19	-1.94560798921953e-19	-2.8412089220057e-19	8.69287338985649e-19	7.89043806966677e-19	1.43897949580189e-18	1.13901220260494e-18
MPQ_CE~~MPQ_FX	3.72924298606388e-05	3.40248180730851e-05	4.81572250082114e-05	3.72780676114839e-05	4.16835126950885e-05	4.9673986105376e-05	4.59151438280842e-05	4.11931328369153e-05	4.44691311855434e-05	4.80183920122353e-05	5.03215694271257e-05	3.45190732953332e-05	2.50052113137887e-05	3.53839004225469e-05	-1.70940863223935e-19	5.19577091866063e-20	7.68974095961774e-20	6.65058677588561e-20	3.11746255119638e-21	1.24698502047855e-20	2.18222378583747e-20	-4.32434732360168e-20	-3.87528924069413e-20	-1.94511943764018e-20	-1.92819218304595e-20	-4.18863884502193e-20	-1.60868066880726e-20	-1.65227805712277e-20	-5.28022916444734e-19	-1.21578876274537e-19	-4.4684597337936e-19	-4.17237681778203e-19	-3.73077863931047e-19	-6.15356064914505e-19	-9.13786267831621e-19	9.00352166947539e-21	4.65645199711112e-21	-1.84542557397954e-20	4.93906780133083e-20	1.98170782622193e-19	2.18854453327305e-21	2.53570755352714e-21	-4.47062431913637e-21	1.39542658830403e-20	1.14452009102176e-21	3.38969798405324e-20	1.84064562947559e-20	2.11185764857979e-20	3.16865654488329e-20
MPQ_CE~~MPQ_SI	-0.000165966183970923	-0.000151424008491736	-0.000214318854928723	-0.000165902266234954	-0.000185508253615009	-0.00022106904664948	-0.000204340699603119	-5.05041088865034e-20	-3.44978298279408e-20	-5.02239874528939e-20	-1.2634425515182e-20	-7.48511241941538e-21	2.71707921137521e-20	-3.71870670113226e-20	-3.99096050818818e-05	-7.88235384639656e-05	-6.972827432037e-05	-9.74551235936156e-05	-7.18095957297939e-05	-7.77751645382383e-05	-7.00024666485123e-05	-5.6979491210135e-20	2.93800501552259e-20	-7.38952776631438e-20	-2.18124614788798e-20	-3.29412683558593e-20	-3.25851465357959e-19	-8.90304550158359e-22	-2.25737256632531e-18	-1.96075097389795e-18	-2.23392429357195e-18	-3.14723734360738e-18	-2.50709761324594e-18	-3.00983008843374e-18	-2.37133154874558e-18	-6.92808646793555e-20	-7.80652663182803e-20	-7.29519588437101e-20	-5.13543486040754e-20	-1.39473078218461e-20	2.72607902759806e-20	2.99250011145418e-20	2.31431616069084e-20	4.40598593335037e-20	1.44637339563257e-20	7.40161016523225e-20	7.58450302293849e-20	3.86051363929754e-20	5.36115543432616e-20
MPQ_CE~~MPQ_ES	5.69881964493786e-05	5.19948156703485e-05	7.35911660752758e-05	5.69662488670047e-05	6.3698402572451e-05	7.59089951814792e-05	7.01649435623951e-05	-2.0014845209265e-19	-1.73296305215632e-19	-1.44161200947655e-19	-1.65136496133445e-19	-9.37934090744111e-20	-3.55928324729419e-20	-1.01886145460283e-19	2.41604073862521e-20	3.77527804712744e-20	5.51588183342232e-20	4.29529664695449e-20	6.39471599032523e-20	1.40558261327449e-19	7.98006059235602e-20	2.86204563319905e-05	3.72606070009425e-05	2.83664380150334e-05	1.88425671583065e-05	3.497396907869e-05	3.37987111306995e-05	1.23520241787037e-05	-8.59600555613778e-19	-5.73067037075852e-19	-2.86533518537926e-19	-1.71920111122756e-18	0	-1.1461340741517e-18	-8.59600555613778e-19	-4.33233945852816e-19	-3.19257348081884e-20	-7.21876230577511e-20	-9.73320499928284e-20	-1.52815461381481e-19	1.70045067896277e-20	-2.24964973659986e-21	1.0193719648287e-20	2.76112081620074e-22	-2.70389562220727e-21	-7.51452808410225e-21	-5.94779772414816e-21	-1.94252285945442e-20	-3.55232296148274e-21
MPQ_CE~~MPQ_OP	-0.000149273884411906	-0.000136194310189979	-0.000192763412476408	-0.000149216395298747	-0.000166850480893342	-0.000198834693472172	-0.000183788825189522	-3.89124915308612e-20	-2.98637639502938e-20	-2.69371381569298e-20	-2.27677920037351e-20	1.7681176078155e-20	2.50746206200234e-20	5.97541773360558e-23	-1.87824008868365e-19	-3.26524522006708e-19	-3.02860588111252e-19	-6.30705587543003e-19	-3.88341749928109e-19	-3.12210131610057e-19	-2.94899173971035e-19	1.56694623433581e-21	-3.62345095810897e-21	1.43193647514868e-20	4.27579965403981e-21	-1.6676965925821e-20	-4.94555450864493e-21	3.94909350649856e-22	-0.000236284739150339	-0.000242600026602864	-0.000204427159046971	-0.000295054073193757	-0.000260889326322833	-0.000334108491729879	-0.00024163223075887	-4.42995540930914e-19	-3.32394658509574e-19	-3.77328606490198e-19	-7.6174904324658e-20	4.02362673266264e-20	-3.10279338614876e-19	-2.86559857489725e-19	-2.84792930551376e-19	-2.62778150962659e-19	-3.16681950287654e-19	3.07123298642129e-19	2.30055714541422e-19	1.33598170798717e-19	1.45174161336889e-19
MPQ_CE~~EC_ER	-0.000151429985549974	-0.000138161490908536	-0.000195547673197268	-0.000151371666068243	-0.00016926045711362	-0.000201706647334508	-0.000186443457623833	-4.02654400552082e-20	-1.08182063140014e-20	6.9885722361303e-21	-1.59441671588426e-21	2.97604775560429e-20	4.42135986574054e-20	2.61122405604754e-20	5.36964380868075e-20	9.03545091030478e-20	8.96889364006543e-20	1.54712363025736e-19	5.47919613992213e-20	7.96959516896004e-20	5.04446536372676e-20	-1.97679726363867e-20	-4.64644437209168e-20	-2.50374565156239e-20	-1.65287275776309e-20	-3.82617800891467e-20	-2.94939404698722e-20	-1.56513051316375e-20	-3.86535156383951e-18	-3.32279290737773e-18	-3.18737986746144e-18	-3.96646005810855e-18	-4.2082443183616e-18	-4.93333758141115e-18	-3.8240419771047e-18	-1.3025583637257e-19	7.69693578565186e-20	-1.77621595053504e-20	2.23013780456067e-19	2.44723086518162e-19	6.12228186994371e-20	1.19238034699091e-19	6.72676705530474e-20	1.53252747725475e-19	2.09831150735136e-20	5.26480132671181e-19	3.93608662278365e-19	1.47200340972082e-19	2.91264028801116e-19
MPQ_CE~~CQ	-0.000213326009171617	-0.000194634103474781	-0.000275476515265215	-0.000213243851980295	-0.000238444570244618	-0.00028415293010153	-0.000262651010673998	-4.52310108040658e-20	-2.94396540521165e-20	-2.44876015907756e-20	-2.00840894704216e-20	-1.00318376484943e-20	2.01756278111253e-20	-2.05848861207132e-20	1.49929935835206e-21	1.20134201492343e-19	3.58016721780161e-20	1.21565448131504e-19	6.7974100306887e-20	1.1514196174765e-19	1.87601778695707e-20	-3.21079361169957e-20	-2.58480804755871e-20	-3.25290230449365e-20	-1.4690351808345e-20	-3.2274061060753e-20	-2.90192352455896e-20	-9.36080625970955e-21	-2.53656839999109e-18	-2.427392903784e-18	-2.18088594629229e-18	-2.4841130342153e-18	-2.69410170151576e-18	-3.21773947662372e-18	-2.08461504081391e-18	-6.39861374982294e-05	-4.59052330709301e-05	-4.67404737267203e-05	-5.08403388442928e-05	-3.00063202866126e-05	9.14729296763579e-20	2.22442949491704e-19	1.46828393624289e-19	2.52433290728871e-19	3.97581727895528e-20	7.74181447128796e-19	6.53171105318922e-19	3.38917375371062e-19	5.12567383343106e-19
MPQ_CE~~SE	-0.000137604925897872	-0.000125547801179273	-0.000177694813758871	-0.000137551930793019	-0.00015380753404928	-0.000183291493813247	-0.000169421783125005	-3.65654065854401e-20	-2.54169320775967e-20	-9.67790924299419e-21	-3.45781562275357e-21	1.78852532211392e-20	4.4295810477688e-20	-5.46493848423697e-21	-1.11290988168538e-19	-6.74969584062213e-20	-8.64950718277869e-20	-6.13066735413492e-20	-8.90188797823254e-20	-1.2215627950038e-19	-9.74646938034189e-20	-2.80898501512186e-20	-3.22751524275955e-20	-1.40373234646907e-20	2.07605847592717e-21	-2.52909842292285e-20	-1.39250157937001e-20	-1.09589959665397e-20	-1.97083470837346e-18	-1.53972179534938e-18	-1.63787049153047e-18	-2.07220085906161e-18	-2.04947516745894e-18	-2.5499019066448e-18	-1.92750651721223e-18	1.95274330577133e-19	3.72145653381794e-19	3.81159728543339e-19	3.21724076554453e-19	4.2977223779028e-19	1.48879036629331e-20	-5.03868068341747e-21	-3.84335743343825e-20	-2.3297478622806e-21	-6.50789472421256e-20	2.68555293595866e-19	1.80100288101433e-19	2.40654609202453e-19	2.15073225340059e-19
MPQ_FX~~MPQ_SI	-3.82247354156429e-20	-1.81421261691875e-21	6.23285729077833e-19	-3.28076944520383e-20	3.61716884143982e-19	2.84322815364037e-20	2.50011240948309e-19	-4.72560102926474e-05	-5.10141758173323e-05	-5.50858230703214e-05	-5.77279861719909e-05	-3.95996509756859e-05	-2.86855221206993e-05	-4.05917648745429e-05	-1.02875209713284e-05	-2.03183870980071e-05	-1.79738958301773e-05	-2.51210610998443e-05	-1.85103992008222e-05	-2.00481471714386e-05	-1.80445745382268e-05	4.09484115764916e-20	1.79401785247679e-19	1.76280157459336e-20	-3.48887811638269e-21	6.44524325710698e-20	-2.44221468146789e-20	5.55466121160929e-20	-7.44148256354483e-19	-8.74652884634987e-19	-8.03067366318698e-19	-9.05180422805063e-19	-1.01090601683893e-18	-8.63846828145046e-19	-7.9724480580096e-19	7.8037243385695e-21	4.4540739999885e-20	3.15718617217007e-20	5.02972417955376e-20	1.19781461146725e-19	6.80446294704364e-21	1.56086155014506e-21	2.38984935408619e-21	1.26017011769978e-20	4.43427826692998e-21	3.0120935943984e-20	3.56777720530012e-20	3.36439427951226e-20	4.61470398364861e-20
MPQ_FX~~MPQ_ES	1.14159968418094e-18	1.21164043849908e-18	1.21331062500283e-18	1.12333945548331e-18	1.13246540515146e-18	1.56030925767207e-18	1.46371562211817e-18	-0.00031441326303924	-0.000339417851415199	-0.000366508159945884	-0.00038408753486842	-0.000263472421843821	-0.0001908563282448	-0.000270073355065109	-7.55093162613113e-19	3.70136114899102e-19	2.34398332804529e-19	3.07298053334925e-19	1.02082029259238e-19	6.78711815615076e-20	1.11863422145137e-19	-0.000142951381990551	-0.000186106580650075	-0.000141682629702372	-9.41134894665857e-05	-0.000174685447202505	-0.000168815353940825	-6.16949955739435e-05	-1.09037380197804e-18	-1.22967265773735e-18	-1.77245785431672e-18	-1.35936469585808e-18	-1.3545612870388e-18	-6.72477234700111e-19	-1.11439084607447e-18	3.49813373904218e-19	2.89171529883744e-19	2.90721326795445e-19	2.85741977984703e-19	1.35054537983581e-19	6.18740737820456e-21	-1.93409607637036e-22	2.21336262151084e-21	-4.71655271012394e-21	-3.82296546113252e-21	9.91413153518685e-21	1.34048248125469e-20	-8.16872865541749e-21	1.97356715734964e-20
MPQ_FX~~MPQ_OP	-1.93642397971865e-19	-1.44677347671768e-19	4.41608325022615e-19	-1.10317988100785e-19	1.97411624324233e-20	-1.80413855236936e-19	2.08113743742201e-20	-8.55856143883332e-05	-9.23920481818617e-05	-9.97662304194566e-05	-0.000104551466222694	-7.17191408527553e-05	-5.19525033862647e-05	-7.35159636706583e-05	-3.23759913652325e-19	-1.11184720699762e-19	-7.19420135468214e-20	-2.72191825904393e-19	-2.13207822764913e-19	-1.51883944470266e-19	-1.20484555737987e-19	-1.28073241789254e-20	5.52715079852118e-20	-6.00925932660516e-20	3.58388487296344e-20	9.52829989135636e-21	1.77715294977752e-20	2.26589907253666e-20	-0.000122644611143857	-0.000125922588285596	-0.000106108797033256	-0.000153149087001489	-0.000135415728047034	-0.000173420451085499	-0.000125420249686074	-1.09355743322985e-19	-4.88325217246197e-20	-1.21881150859531e-19	4.61171994073445e-20	2.55263520240405e-19	-1.37021505227005e-19	-1.52537759503115e-19	-1.32746042781988e-19	-1.23050432264457e-19	-1.33907616990448e-19	1.05072637060932e-19	1.0462748596947e-19	9.29606832280018e-20	9.60117183513236e-20
MPQ_FX~~EC_ER	-1.7850714531892e-19	1.32221673309961e-19	5.19911539106188e-19	5.31702846386713e-20	5.84565411965102e-20	-1.54075441483e-19	1.50563425510627e-19	-0.000204152548814286	-0.000220388347519658	-0.000237978430969841	-0.00024939294371115	-0.000171076009776903	-0.000123925452418492	-0.000175362080054767	-1.0300242958892e-19	7.68947113504317e-20	8.44457238094533e-20	8.80564717030312e-20	2.70990781842734e-20	5.24585779817746e-20	4.23634394691053e-20	1.64237507553482e-20	-5.34382322081909e-20	-4.31491537590251e-20	6.88052513279369e-20	7.48644427912346e-20	-2.84569821602638e-20	-3.87832614710347e-20	-2.39925547817327e-18	-2.2643524249875e-18	-2.52174932019861e-18	-2.80878028410544e-18	-2.9680720297538e-18	-2.69274388268308e-18	-2.50669091378399e-18	2.37376168281029e-19	2.66358142315341e-19	1.39389494165023e-19	2.56697484303904e-19	6.83146530808776e-19	3.06409699330627e-20	2.85303769427586e-21	2.40232096725186e-20	5.27378922567697e-20	2.76600349970368e-20	1.78681637186638e-19	2.10686525461551e-19	1.48259228201192e-19	2.47555675199777e-19
MPQ_FX~~CQ	-3.01685026686371e-19	-1.64793019163429e-19	5.59317517853004e-19	-1.49066480279075e-19	3.45067695948227e-20	-3.25928404908086e-19	-1.13064639156116e-19	-6.34493232436108e-05	-6.849530697567e-05	-7.39621938560689e-05	-7.75097523499403e-05	-5.31693437412634e-05	-3.85152482017966e-05	-5.45014273232933e-05	-1.65651795240002e-19	6.03184004025421e-20	6.34367400406041e-20	5.95067925590987e-20	3.60606420712362e-21	2.48046119839639e-20	1.49950711059228e-20	1.1444278001555e-19	7.17525493248052e-20	1.06878479936408e-19	3.34422780862291e-20	1.14789120700125e-19	5.53808976361623e-20	-3.61905250369757e-21	-7.30494664545021e-19	-8.20855561220923e-19	-8.54382928248966e-19	-7.70163432678678e-19	-1.0830840390996e-18	-6.90435839304219e-19	-7.00703679447245e-19	-1.72291931433497e-05	-1.23606480683635e-05	-1.25855486975067e-05	-1.36894966889649e-05	-8.07963580788942e-06	2.84826124244588e-20	2.55724160837584e-20	3.60844593813541e-20	7.93547199086901e-20	2.66472348686579e-20	2.51545125759855e-19	2.65246059014375e-19	2.08933244595574e-19	2.74455053044494e-19
MPQ_FX~~SE	-8.0200163147095e-20	-1.25582236248736e-19	4.13535288818863e-19	-1.13245610662395e-19	1.01845886252437e-19	-1.28509384792866e-19	8.63257467836698e-21	-7.56608173915058e-05	-8.16779541266921e-05	-8.81970012782238e-05	-9.24273249707228e-05	-6.34023469752138e-05	-4.59279155712355e-05	-6.49908041485589e-05	-2.67969843813465e-19	4.49888321420653e-22	2.93245387689643e-20	-1.22696814932905e-21	-6.58063917423482e-20	-6.19209926028062e-20	-3.31281400318844e-20	1.65231710776312e-20	-1.04701282076079e-20	-3.32508368468173e-20	5.1778055901686e-20	3.02652143501166e-20	5.55407582262951e-20	-5.03056941224911e-21	-8.10624772711065e-19	-7.61898168376761e-19	-9.37123235059972e-19	-9.74924769232654e-19	-1.07569975323088e-18	-9.07875440535036e-19	-8.44250707482192e-19	1.94995203368851e-19	2.76854284373256e-19	2.36233882318089e-19	2.09197092428951e-19	4.79212676975999e-19	1.26771027073451e-20	-2.16590625270926e-20	-1.66296859795597e-20	-6.37577802402768e-22	-1.63476484409273e-20	1.02955253767807e-19	9.90883341391617e-20	1.69663806967133e-19	1.53283632688528e-19
MPQ_SI~~MPQ_ES	4.9730012053327e-19	1.06936672222964e-19	1.014839401411e-18	6.03406091966096e-19	1.31056391283861e-18	6.68226300771952e-19	6.34977910934991e-19	4.52687211232082e-19	4.42293332254108e-19	4.27975120347526e-19	4.04223235020656e-19	3.47040463278645e-19	1.10560323414613e-19	3.31437378364207e-19	-9.04631971470088e-05	-0.000178669502874327	-0.000158053245919689	-0.00022090176138169	-0.000162770982128823	-0.000176293151193265	-0.000158674758324686	-0.000188932100026089	-0.000245968290906187	-0.000187255249960838	-0.000124385360659757	-0.000230873517446283	-0.000223115292014427	-8.15393661297791e-05	-3.22926322242819e-18	-3.3907263835496e-18	-2.42194741682115e-18	-3.55218954467101e-18	-3.55218954467101e-18	-3.71365270579242e-18	-2.74487373906397e-18	-1.58677527896649e-19	-9.65920547299769e-21	-1.23927262664762e-19	-1.19078151529114e-19	-6.59505921696478e-20	5.54864157827819e-20	4.19600227906074e-20	4.96927373316512e-20	4.49895793418622e-20	2.92471076224353e-20	-4.13949943621343e-21	4.96372450175282e-20	2.7490854028096e-20	2.9337308874599e-20
MPQ_SI~~MPQ_OP	-2.28570306594892e-19	-1.05265578391119e-18	-1.43584008791157e-18	-8.11922291128769e-19	-8.63849474229275e-19	-1.58811500115356e-18	-1.49136604792583e-18	9.40527202410142e-20	1.00474460907856e-19	7.8341796984346e-20	7.19014568358417e-20	6.50675631080325e-20	-2.18179865222372e-20	6.17289448177946e-20	-5.12035177746851e-05	-0.000101129601370963	-8.94604926868111e-05	-0.000125033689081159	-9.21308016904614e-05	-9.97845509042806e-05	-8.98122779705519e-05	-5.27978530138957e-20	2.71402365402463e-19	-6.34956021534209e-20	-5.07151561969007e-20	3.62578688674628e-22	-3.96844051391428e-19	7.16275477633112e-20	-0.00033704959967616	-0.000346058074431524	-0.00029160618822647	-0.000420881423025383	-0.000372146941495641	-0.000476590802228285	-0.000344677556997518	-7.53923586642295e-19	-5.65979464928244e-19	-5.54602647708153e-19	-1.95358924446959e-19	-1.5977155032765e-19	-3.57420270300432e-19	-3.80001678005044e-19	-3.43892863198491e-19	-3.32916649407577e-19	-3.67795201260371e-19	3.30737405445558e-19	3.35541397114459e-19	2.8834452872382e-19	2.79370172606984e-19
MPQ_SI~~EC_ER	2.33789597773003e-19	-1.66026609338092e-18	-1.2824968223675e-18	-7.48574691442043e-19	-4.79337925026291e-19	-8.84181114598593e-19	-1.38272447194866e-18	1.34136034941825e-19	1.40308150405479e-19	1.69282805901122e-19	9.47615319382164e-20	6.78339269657924e-20	-9.26524518493886e-20	1.15926703635594e-19	-2.26022004064769e-05	-4.46405172252386e-05	-3.94895521254429e-05	-5.51922332877423e-05	-4.06682769840224e-05	-4.40467865300438e-05	-3.9644836797839e-05	-5.6405961570374e-20	4.95368707518213e-20	-4.42299400810043e-20	-3.47401533750146e-20	1.26125405309365e-20	-2.3765700438085e-19	-1.35632778800513e-21	-4.69916528060474e-18	-5.29427593045935e-18	-3.92383741018455e-18	-4.98934467320831e-18	-5.43464801298916e-18	-5.96074590899962e-18	-4.78977646107869e-18	5.95757905651032e-20	1.52662963323077e-19	3.50007769569981e-19	4.31924481596998e-19	1.75003884784991e-19	2.81793742968337e-20	9.73034791921677e-21	1.93886994679842e-20	7.750990358533e-20	-3.0832703712314e-21	5.90653090501374e-19	5.88343695236127e-19	4.46882707370913e-19	5.93825972836795e-19
MPQ_SI~~CQ	5.50367313089588e-19	-7.01577833713756e-19	-8.05466075755397e-19	-5.41678978063028e-19	-5.48154089346335e-19	-8.95149275895384e-19	-9.91525999967481e-19	1.82596178950585e-20	3.46629642940886e-20	1.01501934420035e-20	-7.82496509413585e-21	1.16429461503882e-20	-4.77091921740886e-20	2.09967163659794e-21	-3.54498190103895e-05	-7.00152298318435e-05	-6.19363358643228e-05	-8.65647877482309e-05	-6.37850754626012e-05	-6.90840087424341e-05	-6.21798879713091e-05	5.21953696098475e-20	1.34624586982042e-19	6.10256663182239e-20	-3.86103964662032e-20	5.71911975378055e-20	-2.57610518302677e-19	1.08815921686082e-20	-3.47808811600958e-18	-4.03580456341144e-18	-2.96912633984629e-18	-3.55926736770246e-18	-3.88600788602562e-18	-4.29142508412719e-18	-3.08436440208091e-18	-4.42179176433339e-05	-3.17230246220847e-05	-3.23002215583915e-05	-3.51334523987844e-05	-2.07360070648061e-05	5.2255700762153e-20	8.38976769020088e-20	7.26644849757824e-20	1.48395951984401e-19	1.121544670044e-20	7.41057114779016e-19	7.44065420858158e-19	5.56919719745721e-19	7.21917302255046e-19
MPQ_SI~~SE	-2.93141822965851e-20	-8.04021683971959e-19	-1.10800236128174e-18	-6.41563563887012e-19	-5.10266088686367e-19	-1.29066869336709e-18	-1.08181334373978e-18	4.32928577542645e-20	6.36736790768193e-20	5.91090309295343e-20	7.57858014958118e-20	1.07504317033673e-19	1.08966654899946e-19	2.71960716975973e-20	-4.81624093227758e-05	-9.51232545644644e-05	-8.41472042205966e-05	-0.000117607617100883	-8.66589167130472e-05	-9.38580901001556e-05	-8.44780960726722e-05	-5.19915743513349e-20	1.12246710188975e-19	-6.92073274478034e-20	-2.70287323614555e-20	3.4431506192937e-22	-3.38117390814641e-19	1.36004449462101e-20	-3.69794376512143e-18	-3.63045801298328e-18	-3.12018309120395e-18	-4.14968512637277e-18	-3.99680923887613e-18	-4.80526100428629e-18	-3.48309116647751e-18	1.60609397101392e-19	3.76000166009574e-19	5.08607346914568e-19	3.06133007812723e-19	4.0047656998776e-19	4.26428706068975e-20	-3.14978212030992e-20	-3.99924154660516e-20	-1.5182950503869e-20	-6.30652751500751e-20	3.13389484303437e-19	3.03661662929263e-19	4.95440788733393e-19	4.30714542223907e-19
MPQ_ES~~MPQ_OP	-3.39493873115813e-19	-6.20728483923668e-19	8.89523196803737e-20	3.88775555369698e-20	-4.98302284604465e-20	-1.71951048111404e-19	-3.73881881756926e-19	3.33060489886845e-19	3.84070491376464e-19	3.29312182826372e-19	3.34485583766759e-19	2.16338536101667e-19	1.46227036297362e-19	2.2518776942759e-19	-3.04771991023731e-19	-2.60574078102545e-19	-2.13755173791983e-19	-5.42197083213651e-19	-3.44933610134658e-19	-2.58292726951705e-19	-2.27060380890476e-19	-7.19773648176077e-05	-9.37064130747148e-05	-7.13385361120871e-05	-4.73870267727966e-05	-8.79557650058447e-05	-8.50001178597593e-05	-3.10640103090429e-05	-0.000226859066137623	-0.00023292242942982	-0.000196272321950745	-0.000283284023105059	-0.000250482147715915	-0.000320780515470634	-0.000231993240087462	-3.13112458081828e-19	-2.41475010468044e-19	-2.93899748435141e-19	-6.10907306991182e-20	-1.63766350501096e-19	-1.68158750691064e-19	-2.24118466700844e-19	-1.70909735147498e-19	-2.03311498428378e-19	-1.98165800498367e-19	8.80826257277761e-20	1.05479847519216e-19	6.04494067620781e-20	4.22221685491984e-20
MPQ_ES~~EC_ER	-2.09635915732319e-19	-1.42252855445009e-19	3.6059763578967e-19	3.44869382289148e-19	1.12614076231634e-19	-4.11083552441767e-20	-1.10187098251905e-19	3.26609911222908e-19	4.48248523292235e-19	4.70003834534754e-19	4.94181317221839e-19	2.91197021363764e-19	2.33621764789325e-19	3.31972978289238e-19	-5.31521801285958e-20	2.52855345552229e-19	2.35474767181009e-19	3.57638371127232e-19	1.02885865543527e-19	1.33080766802972e-19	1.28463950871816e-19	-7.2993949268324e-05	-9.50298914030139e-05	-7.23460979578449e-05	-4.8056305437068e-05	-8.91980230863172e-05	-8.62006313593055e-05	-3.15027480974726e-05	-5.3160933534306e-18	-5.51908306456266e-18	-4.60286070286916e-18	-6.30724333382208e-18	-6.18325988210111e-18	-7.34035527767311e-18	-5.41134345105801e-18	2.93710909775574e-19	2.08986608878774e-19	2.77895706941504e-19	2.63210161452726e-19	4.0667664430464e-20	5.82017135300604e-20	-2.55759399684769e-20	3.37667225121836e-20	-1.71138137509114e-20	-1.49500451674626e-20	1.71492535809289e-19	2.24119499550906e-19	9.40983721413633e-20	2.04528655115169e-19
MPQ_ES~~CQ	-9.87514062158837e-20	-5.43417158016035e-19	4.70764586398637e-19	4.89970416833746e-19	4.05425919575312e-19	9.06253868487158e-20	-2.61384932700107e-19	3.93101275304173e-20	1.21839777733858e-19	2.81314511692057e-20	-1.5842076889613e-20	6.63385496816747e-20	-5.58715453883415e-20	3.78907894637378e-20	3.11878607994013e-20	8.48408158986627e-20	5.94099527548215e-20	1.37092977528668e-19	2.42238617714141e-20	1.42671883870503e-19	3.16694333100587e-20	7.49065575108716e-06	9.75198916757424e-06	7.42417310158908e-06	4.93154904353657e-06	9.15352150848848e-06	8.84592848463826e-06	3.23281920730073e-06	-2.62932449054395e-18	-2.96174555190851e-18	-2.44584081030381e-18	-2.99793591039961e-18	-3.22852180087863e-18	-3.64064903028239e-18	-2.72338327875711e-18	4.47373529064839e-06	3.20956802902107e-06	3.26796576553235e-06	3.55461709315607e-06	2.09795964028033e-06	5.09225231910709e-20	-3.28297188735256e-20	2.42444519790762e-20	-2.13965942701871e-20	-1.98660220678831e-20	8.19874308318146e-20	1.0947114279758e-19	2.26579529615335e-20	7.75659353291139e-20
MPQ_ES~~SE	1.30399477435338e-19	-2.99950181789297e-19	4.59076998797099e-19	2.95713797398001e-19	4.02128643268437e-19	2.74003351888793e-19	-1.57857112622971e-20	1.47391121529571e-19	2.26635627940231e-19	1.76762547004883e-19	2.38124622455173e-19	3.16158075510216e-19	4.37564343143695e-19	1.11423630396752e-19	-2.74279450281881e-19	-6.75191368809945e-20	-1.02374645266347e-19	-9.5460230361938e-20	-1.39714380999027e-19	-1.72317688056138e-19	-1.07498479869181e-19	-5.53036895423216e-05	-7.19991679320394e-05	-5.48128465600819e-05	-3.64097438634671e-05	-6.75806669731078e-05	-6.53097003632858e-05	-2.38679810857779e-05	-2.42161126322403e-18	-2.43182903226717e-18	-2.12529596097299e-18	-2.86097533207902e-18	-2.79966871782018e-18	-3.33099270806343e-18	-2.41139349418089e-18	2.48425626912813e-19	2.99185877932052e-19	3.36003155444092e-19	2.0763432343684e-19	1.78755111435154e-19	5.97056424269178e-20	-1.31307035339531e-20	1.29443639577912e-20	-1.45223921314633e-20	-2.13356693510462e-20	6.49850936432909e-20	6.71332259241307e-20	1.59131442220345e-19	1.13948009215034e-19
MPQ_OP~~EC_ER	-2.06562489679847e-18	-3.42667178377739e-18	-4.09579625170221e-18	-2.82474628055838e-18	-2.51665916502897e-18	-2.9886518941321e-18	-3.46795807322571e-18	2.14605021182243e-19	2.36643622594545e-19	2.83033211186677e-19	2.55225060600511e-19	1.66534414765325e-19	5.41363283291316e-20	2.12933563192455e-19	-5.27281355611128e-19	-1.04345067950711e-18	-9.56037101619937e-19	-2.04329510633809e-18	-1.34549992264021e-18	-1.01319697182459e-18	-9.11530599849528e-19	-2.60348666238206e-20	7.03202574896623e-20	7.34986829874577e-21	2.24419909434176e-20	-5.14043969080274e-20	-2.8123903310178e-20	3.54435451740895e-20	-0.000740675603178271	-0.000760471969883812	-0.000640812478527426	-0.000924898300325452	-0.000817802960241075	-0.00104732116652509	-0.000757438245517688	-1.256650379896e-18	-9.64898864978509e-19	-1.10344008714603e-18	-2.88491721454723e-19	1.57285034578422e-19	-9.9360291254934e-19	-1.00188420180592e-18	-8.57140894177165e-19	-8.59611365019114e-19	-1.00415071240789e-18	1.32738407218522e-18	1.30563505394313e-18	8.81008997627236e-19	1.07257477830355e-18
MPQ_OP~~CQ	-1.25689131451891e-18	-1.9429970809431e-18	-3.01379722273018e-18	-2.26017254355267e-18	-1.84106337352443e-18	-2.07966381630626e-18	-2.52128303386142e-18	8.19605753844317e-20	1.04854913696434e-19	6.5496831205095e-20	4.83249579603039e-20	9.10014063730108e-20	2.17881670294145e-20	5.65727060290166e-20	-4.49145777733261e-19	-7.74228164670975e-19	-7.8337701180761e-19	-1.56607442735158e-18	-1.00788328033695e-18	-7.35006868064584e-19	-7.2973075287307e-19	5.46943437339808e-20	9.1543373316701e-20	9.43705242155319e-20	1.9623367079493e-20	1.30199250838101e-20	2.04311932006565e-20	2.91261970284887e-20	-0.000549369381655891	-0.000564052621780703	-0.0004752995151661	-0.000686009914683368	-0.000606575813562825	-0.00077681265479799	-0.000561802466284854	-0.000104100951336446	-7.46845898322483e-05	-7.60434677120866e-05	-8.27136602846919e-05	-4.88181754685362e-05	-8.05492715690847e-19	-6.64875340741755e-19	-5.94379976500654e-19	-5.4065230420359e-19	-8.31860711827436e-19	1.73919955611095e-18	1.69117721630784e-18	1.18483513256482e-18	1.42542656336478e-18
MPQ_OP~~SE	-1.33049190440934e-18	-1.89872415442321e-18	-2.80445026773342e-18	-1.87909179254403e-18	-1.57662705957389e-18	-2.27028837111866e-18	-2.23441126361774e-18	7.27614427193059e-20	9.30767276945009e-20	9.08064577544136e-20	1.1635745680397e-19	1.77236846429809e-19	2.26318658855478e-19	5.36257681052278e-20	-5.06589362630395e-19	-8.96632426024347e-19	-7.96367947875938e-19	-1.46197964681326e-18	-1.02552816268147e-18	-9.23257120712252e-19	-7.67838581748494e-19	-2.0371003151589e-20	5.04688102173431e-20	4.29241587051354e-21	5.10315857152317e-20	-2.02297798541657e-20	4.66130682365333e-20	2.61279097709976e-20	-0.000410068558540564	-0.000421028643528442	-0.000354780214491958	-0.000512061840816147	-0.000452769444055183	-0.000579840188124297	-0.000419349048612006	-3.05782165542823e-19	4.4257945012777e-20	7.64455413857057e-20	1.93125578237572e-19	6.01505707219106e-19	-5.67336599085816e-19	-6.58134642634206e-19	-6.02533310624714e-19	-6.09909458146342e-19	-6.83365502718492e-19	7.98563812955101e-19	7.28658900598379e-19	8.65600947652902e-19	7.63099135757347e-19
EC_ER~~CQ	-1.68684791033185e-18	-3.19466371784209e-18	-3.92222092732863e-18	-3.23226119045132e-18	-2.33087463740918e-18	-2.11140917098625e-18	-3.60922045844065e-18	1.37211339789566e-19	2.17579758341197e-19	2.59851026221614e-19	2.01203998736166e-19	1.74286347878662e-19	3.31236433399992e-20	1.97753018217548e-19	9.17451678455142e-21	1.50076605458863e-19	4.61811342882339e-20	8.33468373402142e-20	4.38372635233667e-20	1.48924803293606e-19	7.39078047833492e-21	-1.08182789196533e-20	-5.0882417620943e-20	-2.3870920007446e-22	-3.05472808170298e-20	-4.08737896598667e-20	-6.95661344421343e-20	-2.71996327713284e-20	-8.82621944238874e-18	-8.26654206028326e-18	-6.5943384825643e-18	-8.74512295379019e-18	-9.01349580350961e-18	-1.0345455933134e-17	-6.49033723314457e-18	-0.000226816044698962	-0.00016272342421701	-0.000165684158984339	-0.000180217231711112	-0.000106365458980362	4.02672197405823e-19	6.44108688489702e-19	7.43381079372813e-19	9.14864466895135e-19	2.70077461875799e-19	3.08631768103295e-18	3.18650611743561e-18	1.94175002617915e-18	2.71771555830334e-18
EC_ER~~SE	-1.48749133448696e-18	-2.95579694188999e-18	-3.52404106116922e-18	-2.51361893360645e-18	-1.78067027342036e-18	-2.49394527013687e-18	-2.87702781310746e-18	9.53185818169496e-20	1.52647775715019e-19	2.3104294060228e-19	2.64326216996387e-19	3.1305731639075e-19	4.25387576351487e-19	1.34150145219865e-19	-1.88883458943549e-19	-2.70899927658427e-19	-2.01342869295712e-19	-2.5044059562146e-19	-3.42440874000866e-19	-3.37343879596466e-19	-2.69528833618985e-19	-7.24753426421576e-20	-7.75317221938014e-20	-4.53002539758064e-20	3.86955841314733e-20	-4.37056183946091e-20	-6.41572967349018e-21	-2.35429462618439e-20	-6.3160559554132e-18	-5.26099724498317e-18	-4.78229776060967e-18	-6.81156579897263e-18	-6.73716858751613e-18	-8.00837819054527e-18	-5.69051227369222e-18	6.82422779018102e-19	1.17873025466763e-18	1.15805077651557e-18	8.27179126082548e-19	1.28212764542795e-18	7.13077270014171e-20	-9.37916967450384e-20	-2.85799051697088e-20	5.20504343019481e-22	-1.66038642993675e-19	1.37449242471258e-18	1.35888082230778e-18	1.37953257708142e-18	1.4589490539873e-18
CQ~~SE	-1.11897556807018e-18	-1.77215761910573e-18	-2.81819484002769e-18	-2.27655317717548e-18	-1.5205210174525e-18	-1.94525542884384e-18	-2.29766755554599e-18	2.93215656468972e-20	7.70041862225864e-20	7.44395449047418e-20	9.62436891375408e-20	1.92989165672248e-19	2.65569514220857e-19	2.42969625986637e-20	-2.618642400632e-19	-2.49435865853765e-19	-2.86247365795191e-19	-3.10070378412087e-19	-3.38681287372481e-19	-3.10312101074989e-19	-3.12885339587744e-19	-1.19570752266154e-20	-6.69381961031346e-21	3.20989222434569e-20	3.43813018730476e-20	1.05418669569791e-21	2.31264537690299e-20	-7.54248247796926e-21	-3.50105626301277e-18	-3.03117169145729e-18	-2.74147073071674e-18	-3.42456507247271e-18	-3.40501123035527e-18	-3.96244490966205e-18	-2.26001853603997e-18	-0.000118797348381631	-8.52281475158291e-05	-8.67788642655493e-05	-9.4390717765903e-05	-5.57100557107097e-05	1.09523791309505e-19	9.63192237781352e-20	1.0440653994804e-19	1.83430724925562e-19	-1.34946798018537e-19	1.89560963068064e-18	1.87432782894491e-18	1.74347260143827e-18	1.87620684006599e-18
[truncated: 178 more columns]
