# Supplementary material for: Intercultural Competence Predicts Intercultural Effectiveness: Test of an Integrative Framework
Source: Int J Environ Res Public Health. 2022 Apr 8;19(8):4490. doi: 10.3390/ijerph19084490 (PMC9026297; doi:10.3390/ijerph19084490)
Supplement: Supplementary file 1 [file ijerph-19-04490-s001.zip › supplementary materials/sub.txt]

EC_ER~MPQ_OP	EC_ER~MPQ_FX	CQ_MOT~MPQ_CE	CQ_MOT~MPQ_OP	CQ_MOT~EC_ER	CQ_COG~MPQ_OP	CQ_MET~MPQ_CE	CQ_MET~MPQ_OP	CQ_MET~EC_ER	CQ_BEH~MPQ_CE	CQ_BEH~EC_ER	SE_process~CQ_MOT	SE_process~CQ_COG	SE_process~MPQ_CE	SE_process~MPQ_OP	SE_mix~CQ_MOT	SE_mix~MPQ_OP	SE_mix~MPQ_SI	SE_cope~CQ_MOT	SE_cope~CQ_COG	SE_cope~MPQ_ES	SE_US~CQ_MOT	SE_US~CQ_COG	SE_US~MPQ_CE	SE_US~EC_ER	SE_LA~CQ_COG	SE_LA~MPQ_OP	EC_ER~~EC_ER	CQ_MOT~~CQ_MOT	CQ_COG~~CQ_COG	CQ_MET~~CQ_MET	CQ_BEH~~CQ_BEH	SE_process~~SE_process	SE_mix~~SE_mix	SE_cope~~SE_cope	SE_US~~SE_US	SE_LA~~SE_LA	CQ_MET~~CQ_BEH	CQ_MET~~SE_process	CQ_MET~~SE_mix	CQ_MET~~SE_cope	CQ_MET~~SE_US	CQ_MET~~SE_LA	CQ_BEH~~SE_process	CQ_BEH~~SE_mix	CQ_BEH~~SE_cope	CQ_BEH~~SE_US	CQ_BEH~~SE_LA	SE_process~~SE_mix	SE_process~~SE_cope
EC_ER~MPQ_OP	0.00680487152335334	-0.000749170958171175	-3.13416729809865e-19	-4.89555605628565e-20	-9.32677885674724e-19	2.30199026663335e-19	1.33984616614348e-19	5.32250888482021e-19	-2.73405253434569e-19	1.76960061229132e-19	-2.36118999018168e-19	-6.35087571937099e-19	3.37156207168171e-20	3.10549086202123e-19	9.64374461093943e-19	5.8889895236808e-19	-1.02541740809718e-18	-2.32130201157471e-20	2.41675389485904e-19	-1.83823649721121e-19	-1.04216083011881e-19	4.22785191529393e-19	8.9559459108601e-20	1.17589709737302e-19	-5.68100311196061e-19	-7.05691273642544e-20	-1.08853623918591e-18	7.95289265609787e-19	-1.03188144371052e-19	3.08970803737668e-20	-2.6820642598665e-20	-8.11663323653139e-21	-1.08901115583287e-20	-2.7858757963845e-20	-1.3857642070089e-20	3.03328590369428e-20	-2.94654623821074e-20	-1.18094600944701e-20	-3.26528571934155e-20	-1.44073310927805e-20	-4.54424595400008e-21	-5.25912682635391e-20	-2.33514907525851e-20	-7.19354423108381e-21	-1.55319866198905e-20	1.55701955218469e-21	-1.47631015709091e-20	-1.93269385499844e-20	-3.29052878192696e-20
EC_ER~MPQ_FX	-0.000749170958171173	0.00377675737016317	6.91028956781992e-20	5.46875152869088e-20	8.25650448704647e-20	-1.5313055231646e-21	-6.81675446898671e-20	4.81288597372575e-19	-3.91914363992296e-19	-8.12483153757338e-20	1.77192007408984e-19	4.89894421468337e-19	-3.41253064022634e-21	-2.82262155082233e-19	-1.53785988302257e-19	-9.23199060624996e-20	9.90889335479278e-20	-6.41012409158341e-21	-7.41385342886259e-19	8.98158765450295e-20	2.15919542000235e-20	1.42432002269001e-20	-2.04753856949742e-20	-3.57857270014574e-20	1.82613994238928e-19	4.31595015106807e-21	7.64403164246035e-20	2.44642344830892e-18	1.52664713434072e-20	5.6995519292037e-21	-4.18466431989134e-23	1.06204379108407e-21	1.87224134940993e-21	3.13597541445175e-21	6.3305807829856e-22	1.00702106543491e-20	5.46784386883807e-21	1.17660504081984e-22	3.5379489100749e-21	-2.48280499437524e-22	-1.49425107613518e-21	2.01670860797757e-21	-2.38447899071098e-22	6.08471890532478e-22	1.70076176180269e-22	-1.96347239001484e-22	-3.85671711153857e-22	5.29545272216518e-23	5.09354503613984e-21
CQ_MOT~MPQ_CE	-7.94782705594986e-19	4.68382292037608e-20	0.00125684451981443	-0.000403246005895043	5.74615567500535e-06	-2.26709801304995e-19	-1.81344152828612e-19	-1.71393543624673e-19	3.06792421460408e-20	-1.18710829000583e-18	5.58780443323546e-20	1.5200527509705e-18	-2.02297702612124e-20	-8.89015496988285e-20	-9.83501592785032e-19	4.64672142390028e-19	-4.26146168873761e-19	1.8513759858407e-19	1.00117647853169e-18	-1.09699306270489e-19	-1.40377400109099e-19	2.83286214709857e-19	-8.73071199500022e-20	-8.38126919635311e-20	-9.12951731515907e-20	-1.69379197039421e-20	-2.21235618700109e-19	-1.71529113919974e-19	-4.05318553485923e-19	8.04361591806768e-21	-2.3170327417864e-22	-4.60490778054592e-22	-2.45141894062307e-20	8.05487089554462e-21	2.96563583244216e-21	-8.15889539556286e-21	-1.80440167744696e-20	-5.74612290696706e-22	-6.70952500488367e-21	-9.02609785826709e-21	-1.59013322588206e-22	-8.59302006295958e-21	-6.62449344596028e-21	-5.43928502688626e-21	-4.80443404929283e-21	3.50124151282408e-21	-7.67424144626904e-21	-5.2564556324703e-21	-2.09185701162155e-20
CQ_MOT~MPQ_OP	1.05702316896108e-18	-6.66660936420152e-20	-0.000403246005895043	0.000977097661155117	-0.000131851948057112	-3.32676509437551e-19	-1.85064131061356e-19	3.91470501424879e-19	-3.28883988894811e-20	-5.40228062739757e-21	1.38168177980274e-20	-1.19222821516508e-18	-1.30015982887575e-20	2.61203220439124e-19	1.24175160864477e-18	6.1325675450226e-19	9.27689459989472e-19	-1.43935503755217e-19	6.19870935712569e-19	2.02344101368291e-19	1.35711537452431e-19	-8.95620265275689e-20	1.55412854940638e-19	3.27611256423868e-19	1.0695540686536e-19	1.68576461540339e-20	6.28992411459445e-19	-8.03046462635016e-21	-4.88443496263466e-21	-2.08877243983097e-20	-1.6165631827703e-22	5.20901556541593e-23	-6.49707729164041e-23	-2.80665638527985e-20	-3.06600208398526e-20	-1.78059571477595e-20	3.36025844478278e-20	5.57104661687608e-23	6.61643433043822e-21	2.37564172050028e-20	1.05919770998767e-20	6.88336588649904e-21	1.26456616983576e-20	1.74726463073969e-21	1.13546255939875e-20	6.27521061687264e-21	1.1002347150171e-21	7.41085364784103e-21	3.41218622189947e-21
CQ_MOT~EC_ER	-7.84696183623267e-19	3.0448855694391e-20	5.74615567500541e-06	-0.000131851948057112	0.000125979977836794	1.09520054530583e-20	2.01468990199965e-20	-5.23495949856466e-20	-2.54278500854181e-20	3.8335476338651e-20	-1.27186806656398e-19	3.39794728877235e-19	3.99245051830649e-21	-6.30389973180939e-20	-1.44861870730513e-19	1.10492738212539e-19	-9.10759779787223e-20	5.0814969809753e-21	8.45001090230375e-20	-1.11755419378735e-20	1.84183839350645e-21	1.56160231696015e-20	-5.60141837316102e-21	-2.85193367319196e-20	1.79358943455426e-20	-2.5875884980835e-21	-2.29098728510603e-20	-8.51072276843452e-20	-3.14363408444196e-20	5.55858338948127e-21	-1.70668479556119e-22	-3.42094058086032e-22	-3.44762665701576e-21	-2.53758804227511e-21	-1.81941339180806e-21	8.88183789960693e-21	-8.84159026820445e-21	-2.16476463753463e-22	-1.335799195865e-21	-2.86433818149519e-21	-9.12103211922162e-22	-1.89060358656697e-21	-1.11219002977965e-21	2.60472363920713e-22	-1.53822619182607e-21	-4.27112160466237e-22	7.81968177534949e-23	-3.70402939683893e-22	1.67320053676183e-21
CQ_COG~MPQ_OP	2.10906503426324e-19	2.53496990160458e-20	-1.73539942982474e-20	-3.3287580434719e-19	2.54457200489861e-20	0.00172133661884446	-6.86863315322655e-20	-2.04711971058826e-19	-1.88012610810673e-20	-1.2979739699018e-19	-3.89679750353473e-20	1.19897220022148e-19	-6.11847396952026e-19	1.31958988726901e-21	4.4142747083452e-19	4.06706062263182e-20	-3.36617121379085e-20	-7.65023754975747e-21	-2.95064715738079e-19	4.26629842809189e-20	-4.23186425901596e-20	2.39249314991464e-19	-4.25724456877841e-19	1.50065606109742e-19	6.03221743348582e-20	2.75442526545909e-19	2.43444295001517e-19	1.68838488342529e-19	-1.3760493314212e-21	5.68167547787793e-19	6.629782615199e-22	-2.37193120033557e-24	-7.05264821370307e-22	-5.09225963680203e-21	-1.44524977809848e-20	1.63145289459132e-20	-4.78852916885066e-20	5.6964243272719e-23	1.27439697051631e-21	7.52275509555605e-21	3.19564664494276e-21	9.22587491334766e-21	1.75589247396942e-20	2.37543915030545e-21	6.24452486555444e-21	4.35987250183626e-21	5.25987937131246e-21	5.43634529145982e-21	1.4000536784006e-21
CQ_MET~MPQ_CE	-3.53077603079162e-20	-1.05738890935668e-19	-2.24974342976872e-19	-1.86324480570122e-19	1.84162316933057e-20	-4.09232082719527e-20	0.00195659039807538	-0.00047666154880774	-1.37509505782375e-05	0.000809889041166801	-3.58192701973541e-05	-1.81694380511782e-06	-2.15148137819837e-08	6.50402562563096e-06	8.22234718890939e-07	-9.78922035325892e-06	8.26569486295545e-06	2.13187265660956e-07	-5.53108966891151e-05	-3.80149749383425e-07	2.05602477567362e-05	-1.51861663589566e-06	-1.62657980867063e-07	2.77186171540366e-05	-8.72656750155808e-07	-3.69600288701652e-08	3.61267429805439e-06	-1.78832868814204e-19	-9.92432172950841e-21	-2.90658728672249e-22	6.64950327953804e-19	-9.19181824268167e-20	2.60601860992449e-21	-4.29123096429407e-21	-3.59712202307126e-20	1.46871906683395e-21	3.63390341402954e-21	4.19850216258496e-20	4.4970322311063e-19	5.45323079414999e-20	2.11544692709045e-19	1.34081515181005e-19	-3.73884892687839e-19	1.35840475719722e-19	3.9171794056083e-20	1.28790061120145e-19	2.3305904635363e-20	-1.45254637256698e-19	-2.09918878404251e-21
CQ_MET~MPQ_OP	2.36425950034904e-19	5.48392969874362e-19	-1.55972544724921e-19	4.00829682627786e-19	-6.0182262646903e-20	-2.14672672374687e-19	-0.00047666154880774	0.00116082624103565	-0.000155758694115453	4.57705650602685e-07	2.25213369110819e-07	9.67952342896579e-07	3.84506809849815e-07	-7.38852450065744e-07	6.8107366968047e-06	2.75874513685953e-06	-8.64731855483809e-06	3.55749545072547e-07	-1.90947113447708e-05	-1.6087087738366e-05	-1.41288145521627e-05	4.45149304482758e-06	2.16204125039214e-06	3.13409721099696e-07	8.94874174653383e-08	-4.1459844309274e-08	0.000104358558720764	-5.56429569240832e-20	-6.30128411513295e-22	-2.01990055886758e-21	-3.61805497881438e-19	9.17671854180083e-21	-3.64186651551607e-21	-2.58781436752138e-21	-1.80038006899656e-20	1.21038578242392e-21	1.56280889920086e-20	-4.04850719367395e-20	-2.74048279135458e-19	1.50332625555375e-19	1.00392862456038e-19	-1.03513017800215e-19	1.7476855978356e-19	-8.55878831165086e-21	-1.33866096983363e-20	-4.69740156723721e-21	4.5173086426691e-21	-1.90936988541024e-20	8.35291389784114e-22
CQ_MET~EC_ER	-3.8380698387685e-19	-3.72667808184006e-19	2.98461046882131e-20	-4.71424466161783e-20	-1.42375348728472e-20	-2.51178838900789e-20	-1.37509505782372e-05	-0.000155758694115454	0.000195659101427969	-3.57882362032791e-05	8.03741901737527e-05	3.17697210408988e-08	-1.11100799234568e-08	-3.31795955593223e-07	6.24651908864092e-07	-3.47875880560228e-06	2.43733623972283e-06	-1.4467729699633e-07	-2.05065604919936e-05	6.87270389501891e-07	-1.34309163824643e-06	-3.75110465768058e-07	-5.52286925261527e-08	-9.40238893320248e-07	2.62793857216196e-06	8.0226376912477e-09	9.16765485699133e-07	1.47312425655999e-19	-3.69946314670486e-21	-4.52083634780577e-22	-1.30135485309737e-20	-1.0943256730933e-20	-1.73334069002143e-22	-1.32133684377575e-21	-2.07433506742639e-20	-1.40647983440949e-21	-1.48922610130737e-21	-1.88967670436397e-20	4.03294393120883e-20	3.27905054584608e-21	-1.33248955658828e-20	-6.23936325286573e-21	-1.60182790414618e-20	7.18416551769671e-21	1.86720838884549e-20	1.12793117158517e-20	-1.05362592304909e-20	8.75216840113776e-21	-2.76861721448613e-22
CQ_BEH~MPQ_CE	1.3620877090408e-19	-1.13230308405184e-19	-1.27310863218912e-18	-1.7536087087874e-20	4.90183961534105e-20	-1.03620391266675e-19	0.000809889041166801	4.57705650602762e-07	-3.57882362032792e-05	0.00139707577816417	-6.20178916291242e-05	4.32667761131746e-07	7.37712020467228e-08	4.88775316948591e-06	1.63509219245398e-06	8.85143300120381e-07	6.03330134825488e-06	4.0742004715308e-06	-4.35460955381491e-05	-5.13571640243811e-06	1.16936794511164e-05	1.2446341367545e-06	3.48089964976383e-07	3.40034101869493e-05	-1.30409486547031e-06	-7.08265898667066e-08	7.08311244926714e-06	-9.8614897190007e-20	-4.06075969630119e-21	-7.35707785007781e-22	2.55883135317253e-19	-1.05835088610506e-19	1.57757094816862e-21	4.92917351385808e-21	-3.13731893193541e-20	4.81175209754192e-21	1.26182660531206e-21	1.93700220897478e-19	1.45604803224446e-19	4.01636396568055e-20	1.15339376627741e-19	4.44709805776741e-20	-1.43816014112358e-19	2.62189086238905e-19	9.52088374661859e-20	2.21932897440376e-19	9.25779351879041e-20	-2.2347995304854e-19	3.58756237524886e-22
CQ_BEH~EC_ER	-3.6425839295586e-19	1.90702329574118e-19	5.60544949937685e-20	1.1592394623915e-21	-1.21405670220716e-19	-3.34955755991516e-20	-3.5819270197354e-05	2.25213369110692e-07	8.03741901737528e-05	-6.20178916291241e-05	0.000138634720148889	7.91982835093582e-07	1.99095945065152e-08	-3.55149310466014e-07	7.50759652570497e-07	9.249347753951e-07	1.8477679226208e-06	-3.09913452553672e-07	-1.57717638507355e-05	-1.08683546845612e-06	-2.46471778569597e-06	6.4226132041597e-07	1.03684856223403e-07	-1.38996724710411e-06	3.25702226680521e-06	-9.93509226970575e-09	2.13141832986236e-06	4.79614020044512e-20	-1.77957097666066e-21	-3.35509517539032e-22	-3.89576136717739e-20	-1.19139796232477e-20	-1.3632954031481e-22	1.1708880641185e-21	-1.74599719279388e-20	-1.84557017411054e-21	-1.34157870540896e-21	-3.53532582088224e-20	1.88324304001663e-21	1.29853662799795e-20	6.27987343210859e-21	-1.61762325802027e-20	5.11493392932405e-21	1.1344355091032e-20	2.34293218564103e-20	7.25445366600083e-21	-2.22128963391012e-20	1.68299434052539e-20	3.98615628301067e-22
SE_process~CQ_MOT	-5.6373874684072e-19	5.14451178510877e-19	1.67733177402451e-18	-1.11987652079362e-18	2.15384950991072e-19	-9.95333591398205e-20	-1.81694380511784e-06	9.67952342896565e-07	3.17697210408891e-08	4.32667761131731e-07	7.91982835093575e-07	0.00102204878971219	-2.32506872439969e-06	-0.000289983918454265	-0.000424769930295421	0.00022122249180708	-9.73471758113524e-05	-7.24196820656488e-06	6.45678338692121e-05	-5.81006173266394e-06	-6.06724187778272e-06	0.000203286086436716	-1.64298142624095e-05	-8.22020129838965e-05	-7.51897658102066e-06	-2.912044667599e-06	1.80851454141774e-05	4.62383214816242e-19	1.78830569489451e-19	-1.85016427432543e-20	-1.54471082301387e-21	-6.83500479345949e-22	3.43768554055068e-19	1.23318327648497e-19	5.03226912277344e-20	2.88772386403896e-20	7.97991409255182e-21	-6.3038098421826e-22	-5.02303899359003e-20	-4.29828489055582e-21	-1.66674601099312e-21	-2.53097604705186e-20	-6.00621800492371e-21	-1.95948495190035e-19	-4.8118510764179e-20	-1.44071636440679e-20	-4.57869516956574e-20	-4.38139439582152e-21	3.55206323065004e-19
SE_process~CQ_COG	7.05394672093653e-20	-3.99222337421968e-21	3.01943226387057e-20	1.99462270867022e-21	8.47076007349192e-21	-4.29300667043292e-19	-2.15148137819773e-08	3.84506809849824e-07	-1.1110079923454e-08	7.3771202046733e-08	1.99095945065187e-08	-2.32506872439967e-06	0.000467493795090464	-1.12045260910646e-06	-0.00017357112387405	-2.01921191246462e-06	4.56793254274779e-06	-1.02065959801743e-07	2.27901365555681e-06	-1.07334549730008e-05	6.61760202715563e-07	-1.18238988899398e-05	9.25359842218725e-05	-9.32585402724594e-06	-2.74946749596803e-06	0.000122156114478965	-4.16700665943156e-05	2.64751761584015e-20	7.15896938888358e-21	2.1459721589287e-19	1.42427792289618e-22	8.62563173668616e-23	5.70836937440674e-20	3.65950818575225e-21	3.5247859439005e-21	1.76442764871823e-20	1.0488314152529e-20	1.13932186615659e-22	-3.68786940343688e-20	-3.7356370753987e-22	1.11725336593995e-21	-1.09632630900182e-20	-9.09542866010973e-21	-2.93044280688442e-20	8.07270821593134e-22	8.02801246922603e-22	-4.38767423982842e-21	-7.34023809658527e-21	5.07576382054519e-21
SE_process~MPQ_CE	1.64577292955266e-19	-3.11988563127722e-19	1.25072393089284e-19	7.55853806335425e-20	-5.74723675600261e-20	-1.32314753896577e-19	6.50402562563101e-06	-7.38852450065733e-07	-3.31795955593225e-07	4.88775316948598e-06	-3.55149310466013e-07	-0.000289983918454265	-1.12045260910656e-06	0.00125703453614589	-0.000241140952029325	-5.09385446143823e-06	-1.90901439033509e-06	2.94663920284996e-05	-6.90607125429184e-07	2.22314352745045e-07	6.69230202406255e-06	-7.20319725446175e-05	-7.81914819399551e-06	0.000236397639453612	-3.55906756650916e-06	-1.31059481955657e-06	7.63561398007039e-06	-1.33059859134026e-19	-3.77604888865179e-20	-1.56110779358882e-20	3.12478024350955e-21	-2.55922939525442e-22	4.84037633422067e-19	1.21492122224117e-20	4.10283838118612e-21	7.06927358725645e-21	1.16488606853599e-20	1.07795975525239e-21	2.45703347617327e-19	1.19326544899168e-21	-5.46337511352377e-23	4.16845426505746e-20	9.76453665677499e-21	5.02810811650303e-20	4.87344019717235e-21	2.56942696706396e-21	7.80387027762353e-21	1.2227266656099e-20	-4.39715229503281e-20
SE_process~MPQ_OP	7.41370518863425e-19	-1.40662005076549e-19	-9.87265543215694e-19	1.06461885032737e-18	-1.28087622511619e-19	7.35696432520442e-19	8.22234718890869e-07	6.81073669680472e-06	6.24651908864082e-07	1.63509219245395e-06	7.50759652570489e-07	-0.000424769930295421	-0.00017357112387405	-0.000241140952029325	0.00105788647829044	-9.58015315408292e-05	0.000213143848786174	-4.61262389857383e-06	4.55530200410068e-06	1.83918560291334e-05	9.5634430404262e-06	-1.98350711379675e-05	4.70079004176193e-06	1.70102013559763e-05	1.94880013450637e-05	-3.97161556319667e-05	0.000231200594662747	-2.95849088872564e-19	-9.6731639327384e-20	-4.05218145999631e-20	-2.21077365676147e-21	-4.79685374616471e-22	-5.22582590531792e-19	-3.98456834955634e-21	-2.0750738319392e-22	-2.08646230484895e-20	-1.03882457717078e-20	-8.55710813641471e-22	-1.2990876248574e-19	-1.986270816615e-20	-3.84688964331896e-21	-6.91281504707771e-21	-3.27179486859614e-20	4.00578444171449e-20	7.36499394911518e-21	-1.78780102797483e-21	-1.43792330387101e-21	-1.96123023152448e-20	-5.2872181397754e-20
SE_mix~CQ_MOT	8.39965403442018e-19	-1.36020101725145e-19	6.51105118325677e-19	4.16738263055558e-19	1.45609975506208e-19	-2.1921827498878e-19	-9.78922035325892e-06	2.75874513685954e-06	-3.4787588056023e-06	8.85143300120377e-07	9.24934775395095e-07	0.000221222491807081	-2.01921191246468e-06	-5.09385446143823e-06	-9.58015315408291e-05	0.00106655304763812	-0.000504023447390305	-3.47885024959031e-05	0.000411636253923331	-4.41599381201556e-05	-3.49109423047231e-05	0.000171075223738542	-1.5541954509122e-05	-2.68328315339415e-05	-7.34276806694221e-06	-3.72901199440179e-06	2.98265322133637e-05	4.70082153754087e-20	4.82143822444415e-19	-1.09064701068391e-21	-4.2393630161981e-21	-1.48655595725327e-21	9.66283481343159e-20	5.56756793840054e-19	3.08013870023586e-19	7.53968005217268e-21	-4.62891541902594e-21	-8.95293140662483e-22	-6.04804500374345e-21	-6.89032173213333e-22	4.15498127059969e-22	-1.55510635727272e-20	-2.64999873888341e-21	-4.69373087107251e-20	-2.14359878563928e-19	-8.22734916886013e-20	-4.33506150592101e-20	-3.78015314261224e-21	2.63654086244377e-19
SE_mix~MPQ_OP	-9.65184266411952e-19	5.88125700733631e-20	-5.00508465838494e-19	7.90963410204965e-19	-1.1603224584965e-19	1.65093421500226e-19	8.26569486295548e-06	-8.64731855483808e-06	2.43733623972283e-06	6.03330134825493e-06	1.84776792262079e-06	-9.73471758113527e-05	4.5679325427478e-06	-1.90901439033515e-06	0.000213143848786174	-0.000504023447390305	0.00106765438521711	-0.000149851046628777	-1.14970291396988e-05	9.0585064438863e-05	4.86341102153002e-05	-2.96498024027146e-05	3.48562867655839e-05	4.80383784600041e-05	1.63286089357322e-05	8.15011128109548e-06	0.000268734239062203	-1.02852369288949e-19	-2.54152942986046e-19	1.56591209237134e-21	4.56613501790322e-21	-7.55812373858737e-23	-1.12096470037459e-19	-2.48609400753884e-20	-1.28599322975505e-20	-5.54042376135819e-21	2.68603840689979e-20	1.48707700374578e-21	-1.96076955481976e-20	-7.35043001164133e-20	-1.66523730397165e-20	5.10056433911177e-21	-3.6189293467263e-20	9.51939756961723e-21	6.40346346896582e-20	2.38412668403179e-21	4.29400451770277e-21	-1.81846274284935e-20	-2.26640333577603e-19
SE_mix~MPQ_SI	-2.12894135489288e-20	-1.49652426763613e-21	1.19608465743082e-19	-1.13453127563651e-19	1.37188879012091e-21	-9.06690959845532e-21	2.13187265660957e-07	3.55749545072549e-07	-1.44677296996332e-07	4.0742004715308e-06	-3.09913452553673e-07	-7.24196820656485e-06	-1.02065959801747e-07	2.94663920284996e-05	-4.61262389857384e-06	-3.4788502495903e-05	-0.000149851046628777	0.0005080986638577	-5.26047814914915e-06	-2.71268311613281e-06	5.09728602499447e-05	-8.16151159421171e-06	-8.01249785746361e-07	2.56693756485375e-05	-5.92810027545956e-08	-2.03234259269867e-07	1.69480427370514e-06	-2.315284321322e-21	-1.50369921060878e-20	-5.21463007665572e-21	1.38093601292188e-22	-4.92676757181805e-22	1.29120514453522e-20	1.79504708656656e-19	3.73236684374721e-20	4.26135230558598e-21	9.89435162651105e-21	6.30044581598845e-22	3.67004209508219e-21	-3.30203724474584e-21	-1.17088838722249e-20	3.90631440620538e-21	-7.02168123470135e-22	2.87129722850657e-22	-3.87240859418728e-21	8.422361384057e-24	6.10075582774355e-22	-5.19541144290014e-22	6.2373417811649e-20
SE_cope~CQ_MOT	3.49309057788122e-19	-7.45627587128292e-19	1.01557300556802e-18	6.11179266439218e-19	7.60432092733061e-20	-4.16324437302007e-19	-5.53108966891151e-05	-1.90947113447707e-05	-2.05065604919936e-05	-4.3546095538149e-05	-1.57717638507355e-05	6.45678338692121e-05	2.27901365555676e-06	-6.90607125429218e-07	4.55530200410079e-06	0.000411636253923331	-1.14970291396984e-05	-5.26047814914922e-06	0.00305075470090824	-0.000342509104622473	-0.000155601381210356	4.20314738769545e-05	4.7678926799403e-06	-7.03301442915418e-07	-9.49830724723145e-09	-7.82868464102505e-06	0.000107479652766457	-1.21106140825008e-19	4.30785759791321e-19	4.65803586908543e-20	-1.07043956502037e-20	3.71073659192327e-21	1.28726380718188e-20	2.69546826405024e-19	2.42858904139043e-18	-7.94088343760681e-21	-6.19305154273786e-21	-2.29738758585397e-21	-1.37524734439101e-20	-1.88840614601525e-20	-8.37457860399684e-21	-1.61002554380889e-21	2.95002414102375e-21	-2.39492116386224e-20	-8.55986533210271e-20	-5.94078818951972e-19	-1.02064988726296e-20	8.86928042389774e-21	7.24387093680693e-20
SE_cope~CQ_COG	-1.27537043680391e-19	8.62415997663004e-20	-1.25172942375534e-19	2.04395686734342e-19	-1.31456369134369e-20	3.44260661111368e-19	-3.80149749383411e-07	-1.60870877383661e-05	6.87270389501892e-07	-5.1357164024381e-06	-1.08683546845612e-06	-5.81006173266397e-06	-1.07334549730008e-05	2.22314352745035e-07	1.83918560291334e-05	-4.41599381201557e-05	9.0585064438863e-05	-2.71268311613282e-06	-0.000342509104622473	0.0017776022009193	-8.22488943888797e-05	1.76600667991537e-06	-1.71000298974124e-05	4.2737160239792e-06	1.41429715452269e-06	4.19173068446816e-05	1.72988301379985e-05	-3.0194398907109e-21	-5.32817845143623e-20	-1.35945302866054e-19	2.78404323658882e-21	4.24375198479282e-22	-9.15931642819876e-21	-1.15344430549562e-20	-3.69451012922844e-19	-2.6591699575798e-21	6.8928088957055e-21	1.58546007880927e-22	1.2558695569136e-21	-9.98858418292866e-21	-2.05662930024368e-19	4.03481245429806e-21	-9.90117307577153e-21	6.7521142573702e-22	5.37857775236957e-21	-9.19916997624035e-20	1.63014427737676e-21	-2.93444246959794e-21	-2.11219426524203e-20
SE_cope~MPQ_ES	-6.67427894783709e-20	3.28406659439373e-21	-1.67452032934642e-19	1.60981291574057e-19	-8.0695968903624e-22	-4.26393569811709e-20	2.05602477567362e-05	-1.41288145521627e-05	-1.34309163824644e-06	1.16936794511164e-05	-2.46471778569597e-06	-6.06724187778272e-06	6.61760202715565e-07	6.69230202406255e-06	9.5634430404262e-06	-3.49109423047231e-05	4.86341102153001e-05	5.09728602499446e-05	-0.000155601381210356	-8.22488943888797e-05	0.00151808954891699	-2.86771604046518e-06	1.94463257425747e-06	1.01774739540476e-05	2.29784894353475e-07	-1.74534044643582e-06	2.51503256269685e-05	1.69294400847431e-21	-2.9112548355971e-20	8.70733041284348e-21	9.69047539314534e-21	-6.57891278455203e-22	-2.38727493183728e-21	1.97525181062662e-20	6.22022750140957e-19	1.50830949572403e-21	4.40892499371895e-21	2.34868368662155e-21	5.3265594892907e-21	-6.09946486636292e-21	-2.96758583751784e-19	3.4999310275141e-21	-7.99296762414939e-21	2.11489168388693e-21	4.46023824826894e-21	-1.34963440116231e-20	8.39724509924671e-22	-3.43992932182677e-21	-5.23232414637111e-21
SE_US~CQ_MOT	-4.58609985647138e-19	2.92668247225495e-20	5.55414689082777e-19	-5.32258351967559e-19	-7.0109085215121e-20	-5.83456627685438e-20	-1.51861663589567e-06	4.4514930448276e-06	-3.75110465768067e-07	1.24463413675449e-06	6.42261320415963e-07	0.000203286086436716	-1.18238988899398e-05	-7.20319725446174e-05	-1.98350711379673e-05	0.000171075223738542	-2.96498024027145e-05	-8.16151159421172e-06	4.20314738769544e-05	1.76600667991536e-06	-2.86771604046518e-06	0.00151165467511184	-8.253269754534e-05	-0.000614761200568558	-0.00022609180570378	-1.3848224884314e-05	8.06134330734965e-05	-1.26561708919641e-19	7.19608253880453e-20	-1.31791082044176e-20	-2.00453683374257e-21	-8.77088621577069e-22	4.39819115644601e-20	9.71762366307872e-20	2.48017032137349e-20	1.31359566738663e-19	4.79068630058752e-21	-7.60476950725746e-22	-2.23306665301674e-20	-7.05652267513503e-21	-1.97165810611658e-21	-1.46844513253599e-19	-1.03705722118306e-20	-4.45734784114229e-20	-3.99257709866861e-20	-1.03102556538635e-20	-3.13460389210499e-19	-9.282820925693e-21	9.23507892819037e-20
SE_US~CQ_COG	-1.09228590078188e-20	-3.62518483121042e-20	-5.39860346660015e-20	1.13441357346909e-19	-9.61535817019864e-21	-4.1910535636636e-19	-1.62657980867062e-07	2.16204125039215e-06	-5.52286925261512e-08	3.48089964976388e-07	1.03684856223406e-07	-1.64298142624095e-05	9.25359842218726e-05	-7.81914819399545e-06	4.70079004176189e-06	-1.5541954509122e-05	3.48562867655839e-05	-8.01249785746348e-07	4.76789267994032e-06	-1.71000298974124e-05	1.94463257425747e-06	-8.253269754534e-05	0.000645809156419438	-6.50021558335906e-05	-1.91590455745864e-05	0.000108278128541414	-4.32038279583931e-06	-1.70717761954866e-20	-9.79341624751136e-21	1.6383112068567e-19	-3.98209387311156e-22	7.75044301584504e-23	-7.23609898029877e-21	1.8823305545739e-22	6.95953148168887e-21	3.99074086233509e-20	3.6114980693488e-21	2.14171253316965e-23	-1.31995571756615e-20	-2.38202665949175e-21	2.17625353821492e-21	-8.65137609846548e-20	-1.33337195743665e-20	-5.08562221865922e-21	1.57246372331035e-21	8.51784846718702e-22	-3.89166502913375e-20	-1.0034628470318e-20	-7.09146754788048e-21
SE_US~MPQ_CE	1.03669196571182e-19	-7.26870384979682e-20	-1.27863166965037e-19	2.81803808704931e-19	7.81063835380626e-21	1.55414895546347e-19	2.77186171540367e-05	3.13409721099677e-07	-9.40238893320264e-07	3.40034101869492e-05	-1.38996724710412e-06	-8.22020129838966e-05	-9.325854027246e-06	0.000236397639453612	1.70102013559763e-05	-2.68328315339414e-05	4.8038378460004e-05	2.56693756485375e-05	-7.03301442915357e-07	4.27371602397921e-06	1.01774739540476e-05	-0.000614761200568558	-6.50021558335907e-05	0.00178224249785528	3.41496610120267e-05	-1.08341143857534e-05	6.26714722734738e-05	-2.53096207795882e-20	-2.37988449142263e-20	-4.33731555112682e-20	8.51311080275222e-21	-2.87947993505463e-21	6.6428933926513e-20	1.53016486836983e-20	5.39455600619608e-21	1.28928975250104e-19	9.48446318152088e-21	4.08628101369381e-21	4.02835140303122e-20	-6.51948097164811e-21	6.34497287398957e-22	3.01775732781951e-19	-1.03427378313019e-20	1.25882815346609e-20	2.59794490932669e-21	4.27687935319259e-21	6.62328472261459e-20	-6.60768327308714e-21	-1.50810953319918e-20
SE_US~EC_ER	-1.88974027261392e-19	1.70292143612953e-19	-7.47664086858658e-20	1.15666047215837e-19	4.08261560676455e-20	1.02475299602816e-19	-8.72656750155803e-07	8.94874174653274e-08	2.62793857216196e-06	-1.30409486547031e-06	3.25702226680521e-06	-7.51897658102065e-06	-2.74946749596803e-06	-3.55906756650914e-06	1.94880013450637e-05	-7.34276806694218e-06	1.63286089357322e-05	-5.92810027545984e-08	-9.49830724722346e-09	1.41429715452269e-06	2.29784894353473e-07	-0.000226091805703781	-1.91590455745863e-05	3.41496610120268e-05	0.000183016239501548	-3.18940158363428e-06	1.84243411207469e-05	4.68634203049442e-20	-4.55868777641314e-21	-7.58378239159527e-22	-1.57221051320019e-21	-6.93993173744434e-22	-7.89356175356585e-21	2.21387354585597e-21	-7.3099335889398e-22	-6.25431064288149e-20	6.00736837208802e-21	-1.29372263690976e-21	-3.23406407733484e-21	-1.4064838625791e-21	2.79955189519616e-22	-3.08643805544606e-21	-2.7764056225607e-21	1.29043446179779e-22	1.09167194845816e-21	4.42674098594138e-22	4.23037616191829e-20	-7.4813804746542e-22	-2.72191466930648e-21
SE_LA~CQ_COG	-1.5814979179548e-20	-7.98086684478905e-21	-2.96598766321014e-20	7.39932953098206e-20	-8.97232985295285e-21	4.39831071617296e-19	-3.69600288701668e-08	-4.1459844309258e-08	8.02263769125232e-09	-7.08265898666961e-08	-9.9350922697017e-09	-2.912044667599e-06	0.000122156114478965	-1.31059481955655e-06	-3.97161556319667e-05	-3.72901199440174e-06	8.15011128109549e-06	-2.03234259269846e-07	-7.82868464102501e-06	4.19173068446815e-05	-1.74534044643581e-06	-1.38482248843141e-05	0.000108278128541414	-1.08341143857533e-05	-3.18940158363428e-06	0.0017434347005589	-0.000661405709438071	-1.99609544118533e-20	-5.07219688954974e-21	2.61275424097464e-19	5.0329558751635e-22	3.29551523904085e-22	1.54060534312413e-20	-2.84995005313994e-21	-9.91642821697932e-21	-2.04722304025759e-21	1.94824524782346e-19	4.04829785490786e-22	-1.01128420391713e-20	1.55238482521535e-21	-1.93933074216459e-21	-1.39843634426162e-20	-1.36476493856252e-19	-7.4096215811441e-21	2.84206966821667e-21	1.48494792495388e-22	-5.80602773116898e-21	-1.12763029560122e-19	6.98735655180323e-22
SE_LA~MPQ_OP	-1.30235604511077e-18	3.56978673995247e-20	3.00389913928426e-20	1.20264548188459e-19	-3.04727162929626e-20	9.17380822882266e-21	3.61267429805438e-06	0.000104358558720764	9.16765485699109e-07	7.08311244926715e-06	2.13141832986236e-06	1.80851454141773e-05	-4.16700665943157e-05	7.63561398007039e-06	0.000231200594662747	2.98265322133634e-05	0.000268734239062203	1.69480427370506e-06	0.000107479652766456	1.72988301379985e-05	2.51503256269685e-05	8.06134330734964e-05	-4.32038279583928e-06	6.26714722734738e-05	1.84243411207469e-05	-0.000661405709438071	0.00288099282399157	-5.72045003651287e-20	-1.64724672944457e-20	-1.23859173259191e-19	-2.48918885453293e-20	-1.83013680181262e-21	-8.71898273609515e-20	9.81459207321411e-20	8.06189946440265e-20	2.54561428587141e-21	3.9727740012593e-19	-8.14445076728022e-21	-4.68105212469443e-20	-2.38542882698489e-20	-3.13926278523066e-21	-1.35011568294656e-20	-2.79510882403213e-19	-1.81085798469422e-20	-2.7298144024193e-20	-2.46225908525073e-20	-2.6715839827738e-20	-1.62260136244302e-19	-1.78984466602909e-20
EC_ER~~EC_ER	1.62505946605838e-18	2.74930303861415e-18	3.30041276358836e-20	2.81691077935769e-19	-1.81897949933606e-19	7.91035984727567e-20	-2.40639083033926e-20	-8.08784546257408e-20	3.02677543158229e-20	-4.55669563187873e-20	-7.08429886829257e-21	5.51434740250425e-19	9.46107379005007e-21	-1.26435561706407e-19	-2.26061409685108e-19	7.78051683153452e-21	-1.61009307576661e-20	-5.29006883230411e-21	-1.00016182241127e-19	2.90491627969212e-21	3.22528395653959e-22	4.12205597823576e-19	8.67056224704296e-20	4.76299231758196e-21	-1.10217263929072e-19	9.8460312037345e-21	1.04784194477144e-20	0.00573625800076877	3.15054567239203e-20	1.32109569313751e-20	-6.90703478026181e-21	-1.12776534837536e-20	2.36926236154578e-21	-4.39056089566186e-21	-2.98059257471934e-22	5.42651107974609e-20	-7.61602645441644e-22	-1.2646900639759e-20	-9.33116049432975e-22	-1.17919475178743e-20	-4.44146929674275e-21	7.79714044214095e-21	-4.87542972086302e-21	-1.52856557713023e-21	-1.19871131295817e-20	-2.9116455323276e-21	5.48856192638091e-21	-7.75027916370561e-21	1.66507999797661e-21
CQ_MOT~~CQ_MOT	7.58714535407954e-20	5.12138952892347e-21	-3.96870638246916e-19	-9.6915890568305e-20	8.27738402612408e-22	8.97639054230446e-21	-8.99128288841182e-21	1.31859960419089e-22	-3.24902691205649e-21	-3.61099973888346e-21	-1.12805714793491e-21	2.22481677972938e-19	1.03914624307492e-21	-3.46658767216178e-20	-8.89078837727819e-20	4.88359737756054e-19	-2.26115775118779e-19	-1.81903242947088e-20	4.35230000956022e-19	-4.689150943524e-20	-2.84881629245291e-20	1.20949869603417e-19	-7.54127130249041e-21	-3.03106944175832e-20	-9.07145643202212e-21	8.08855915259993e-23	1.92392288032161e-20	4.02128339740119e-20	6.59155881600276e-05	1.13918239868201e-21	5.55761107275387e-24	1.03698228709519e-23	7.21235719486339e-22	-3.95998936678606e-21	-2.1640433524073e-22	-3.26927538701456e-22	1.51450446819987e-21	4.95574902041413e-24	5.68172152175316e-23	2.98336619013285e-22	1.36153686154544e-22	1.7683373517875e-22	1.8578821807097e-22	-2.81306121223342e-23	2.14342785670762e-22	1.36724641403949e-22	5.853357068387e-23	8.74434044925013e-23	5.3119121954025e-22
CQ_COG~~CQ_COG	1.08351750605344e-20	-1.54411011448544e-22	-6.64373835708836e-22	1.04296951205904e-20	-6.97846344885402e-22	4.99566371534081e-19	-6.40604689835098e-22	1.48842177999482e-21	-4.65760659400142e-22	5.14482715380884e-23	-1.15891537511975e-22	2.22814642719224e-21	1.69873150807591e-19	1.28931017528801e-21	-4.39425380617594e-20	8.74384199684194e-22	-1.05415999409891e-20	-1.48602286965891e-22	2.93023622788245e-20	-1.82801982835992e-19	8.70406571599548e-21	-1.71238228598196e-20	1.51412608688332e-19	-1.62240183995141e-20	-4.65341362858688e-21	2.7448177847787e-19	-1.18864771505293e-19	-3.49101919700604e-21	-4.75593886266755e-23	0.000383618288649878	-7.59250472160451e-23	-3.13574520848019e-23	1.08278557294626e-21	-4.6568644636138e-22	-9.31224416445335e-22	-4.44191081670177e-21	-9.41062492304884e-21	-4.21896695127231e-23	-3.02663380082989e-23	-5.59387281876471e-22	-6.5411604965574e-23	-6.95817916451634e-22	-9.31143404327557e-22	-3.02622754298088e-23	-2.43908240730171e-22	-1.07112655866433e-23	-4.06285494011712e-22	-2.85307022609169e-22	-2.2945295599524e-22
CQ_MET~~CQ_MET	-1.33068751394555e-20	2.11532079949412e-22	-2.21355421267414e-21	1.0829092045163e-21	-4.07097684191343e-22	-6.00923166277329e-22	6.65421768314008e-19	-4.14606340240293e-19	3.03835723479092e-21	2.46404417339732e-19	-2.96873600571808e-20	-1.12768672337692e-21	8.66616236778931e-23	2.99653224399229e-21	-1.85138005500501e-21	-4.11683266316214e-21	4.8935732022085e-21	1.88658088752645e-22	-9.63415887618502e-21	3.30763503078359e-21	1.09595455095006e-20	-1.51052791511121e-21	-3.12597474914811e-22	8.01976423136951e-21	-1.4106493426305e-21	1.2224062469649e-22	-2.52961438155625e-20	2.85558774125355e-21	-9.73358875215542e-24	8.80848686937857e-24	0.000175150710499964	3.70839398583248e-05	1.59027771795284e-08	8.34492830215173e-09	2.71453698054254e-06	8.25260982542862e-08	1.5472685251962e-06	8.05932901321415e-05	1.66894659049264e-06	-1.20897482239835e-06	-2.18048866270947e-05	3.8019080399226e-06	1.64622350099355e-05	7.67943769104204e-07	-5.56293824591849e-07	-1.00332310912107e-05	1.74939785766536e-06	7.57488039067645e-06	-1.15198756663541e-08
CQ_BEH~~CQ_BEH	1.71424996159575e-21	-1.54312491497551e-21	-1.96919690633685e-21	3.1849527824979e-22	-3.16241917748452e-22	-3.00668856812907e-22	-1.19289290835363e-19	-8.30141010404208e-21	-4.53480805539639e-21	-1.84095756610366e-19	-8.06321880214791e-21	-8.67533037022061e-22	-6.96357441127955e-24	-2.9409510610235e-22	-2.17940926452149e-22	-2.68694679602005e-21	-1.9713824285745e-22	-5.0761140481875e-22	4.7941401216535e-21	4.07596402807418e-22	-8.36324790534554e-22	-9.25274650309176e-22	1.01982385993237e-22	-4.23320190944599e-21	-4.82195867373113e-22	-2.70802258308752e-22	8.4754514475481e-23	-2.8663869455945e-21	-1.76014702035346e-23	9.11775070353593e-24	3.70839398583248e-05	0.000109111837142745	7.09441822262795e-09	1.94490516871281e-08	1.34894584919375e-06	9.09856938425554e-08	2.51806617248902e-08	6.36105086163669e-05	5.12922000598277e-07	8.49262893965649e-07	-7.07278069387407e-06	1.83687451896565e-06	9.66332316027271e-07	8.7982100777937e-07	1.45675041110918e-06	-1.21320220825553e-05	3.15081199199009e-06	1.65756093742364e-06	1.17464763525916e-08
SE_process~~SE_process	2.82592313852098e-20	-1.55540896945773e-21	-2.38718501167604e-20	-5.0674719740766e-23	-5.4110052867153e-21	-1.95328601377992e-20	2.66723196417062e-21	-2.21126964154677e-21	-2.3555009738917e-22	1.95380001101768e-21	1.32551767928596e-22	3.40056687097279e-19	8.21902743113698e-20	4.93742918723431e-19	-5.14096087439168e-19	8.92482893872665e-20	-9.34244618563008e-20	1.31657112952391e-20	1.48691898145907e-20	-6.83660436373271e-21	-1.51791865217718e-21	3.61673024803615e-20	-4.7488015887762e-21	7.30746574790177e-20	-7.40833268003017e-21	1.48142666220803e-20	-6.82570257826517e-20	4.74449775948701e-21	5.97807995151152e-22	4.52739854821392e-21	1.59027771795284e-08	7.09441822262797e-09	6.83909153438598e-05	5.16680484904713e-06	8.93031421341204e-07	4.47416375571813e-06	8.72073047210054e-06	1.06217207745656e-08	1.04288325704146e-06	2.86647076113648e-07	1.19170800567533e-07	2.66742627399348e-07	3.72402784012873e-07	6.96558508725352e-07	1.91456194660404e-07	7.95960953121597e-08	1.78161693075668e-07	2.4873381188712e-07	1.87979390633502e-05
SE_mix~~SE_mix	-2.24159906183288e-20	-6.39866235388419e-22	-2.24825266541031e-20	-2.46185461859743e-20	-3.00624206044145e-21	-4.63592709977106e-21	-2.01637872462088e-21	-3.04751176054096e-21	-8.57361796407791e-22	5.83379953505244e-21	2.00657548106327e-21	1.13056427697707e-19	6.67010850658394e-21	2.52298654664872e-20	-9.3566883279799e-21	4.93532254566384e-19	4.42092915927095e-20	1.46892221081865e-19	2.5187959572212e-19	3.32469698134605e-22	2.11547716163987e-20	8.34126698081172e-20	1.79576677051222e-21	1.8220806705505e-20	4.48572042773509e-21	-7.80076461098015e-21	1.21326850276105e-19	-6.34422323063945e-21	-4.14662767242889e-21	-1.38300668393328e-21	8.34492830215166e-09	1.94490516871281e-08	5.16680484904712e-06	9.01612392080498e-05	2.34139004883294e-05	4.1297399790348e-06	1.43510044735401e-05	-1.27397386893895e-08	-2.07645409331649e-07	-8.6740364123303e-07	-4.42026380263466e-07	-1.856404698108e-07	-3.4606083770856e-07	3.17000716980927e-07	1.32421697675755e-06	6.7481713137323e-07	2.83406997631759e-07	5.28311866011062e-07	2.15834549582834e-05
SE_cope~~SE_cope	-7.82626980864864e-21	-2.11201200538879e-21	-2.07185245652866e-21	-2.83357777950574e-20	1.01079175385277e-21	-5.13345696941274e-22	-3.02169563462275e-20	-2.67027788599161e-20	-1.75353332041154e-20	-2.70900435305291e-20	-1.61690495268382e-20	4.91208392552776e-20	5.58087031997369e-21	7.8645750232506e-21	-2.94780218327216e-21	2.99584071924318e-19	1.59462654570085e-20	2.69165363465329e-20	2.47613534972164e-18	-3.67472156203465e-19	7.06038868505678e-19	2.34841337911709e-20	4.98878460019632e-21	6.09525274258095e-21	9.97855876224455e-22	-1.56716853659377e-20	9.243888348432e-20	3.18560937101252e-22	-1.4165082863386e-21	2.03055548457939e-21	2.71453698054254e-06	1.34894584919375e-06	8.93031421341204e-07	2.34139004883294e-05	0.00115227145085532	4.02650980785531e-07	6.42568207979078e-06	1.91357346145524e-06	-1.55697360864504e-06	-7.97232078721831e-06	-5.59274839856949e-05	-1.04547165317576e-06	-4.17645203860904e-06	-1.09756595656836e-06	-5.61997187512245e-06	-3.94252684299769e-05	-7.36990074020291e-07	-2.94412927191936e-06	4.57267414454981e-06
SE_US~~SE_US	4.20326663305882e-20	-2.8666463035167e-21	-9.19814489526913e-21	-1.67639993492602e-20	-3.05105564524987e-21	-1.05624671576923e-20	1.64287344667879e-21	1.0092489320938e-21	-1.14832069751664e-21	2.75704176678087e-21	-1.06265531231513e-21	2.43718872327803e-20	1.47478859890449e-20	2.56132028002672e-20	-3.0037819658262e-20	-4.72406350749745e-21	3.60075081593177e-21	2.86995191299306e-21	-8.94303440693953e-21	-1.98607371654183e-21	1.31848702042958e-21	1.13938133578403e-19	4.10857169799797e-20	1.63073227095691e-19	-6.40498066929389e-20	7.41271135664428e-22	4.41677011802013e-21	5.42101650638856e-20	-4.71928246827059e-23	-3.80350068418348e-21	8.25260982542864e-08	9.09856938425556e-08	4.47416375571814e-06	4.1297399790348e-06	4.0265098078553e-07	0.000138947764662169	7.46711707216154e-06	8.66527224603195e-08	6.07647330044461e-07	5.83790482343178e-07	1.82288821386533e-07	3.38626887277482e-06	7.85004482263295e-07	6.3803204753306e-07	6.12982265144615e-07	1.91403967730967e-07	3.55559541788145e-06	8.24257743557324e-07	4.29850356923635e-06
SE_LA~~SE_LA	-9.81199433770967e-21	2.52196561853237e-21	-3.96731555275357e-20	2.65772894207821e-20	-7.42804863637505e-21	-2.46260698435298e-20	2.30727857000665e-22	2.27165123481209e-20	-1.86234827137248e-21	-6.39145252374064e-22	3.43827638934594e-22	1.43784243418603e-20	7.51433886538311e-21	5.20530435162064e-21	1.62029653847198e-21	-1.85851844431245e-20	4.06293771549089e-20	2.242925760507e-21	-6.44346706089893e-23	7.11018679941994e-21	3.81625858242645e-21	6.87476090760906e-21	1.75599472622934e-20	2.75441120636897e-21	4.08316913776872e-21	1.29046000295338e-19	4.4517429307033e-19	-5.1527276067995e-22	1.59171485990451e-21	-1.24468604935311e-20	1.5472685251962e-06	2.51806617248901e-08	8.72073047210054e-06	1.43510044735401e-05	6.42568207979077e-06	7.46711707216153e-06	0.0009264958969232	1.97386031244703e-07	3.67332434944159e-06	4.71220304389129e-06	3.15313425578066e-06	3.3990638740263e-06	3.78620910678833e-05	4.6860832687e-07	6.01138743602999e-07	4.02247345302487e-07	4.3362074333944e-07	4.83009107263222e-06	1.11871015914602e-05
CQ_MET~~CQ_BEH	-2.10611069172297e-22	-1.07446217399124e-21	-2.26976088685328e-21	9.49685381395775e-22	-3.93490226374409e-22	-5.50952996845287e-22	7.69857461502598e-21	-6.76057370616763e-20	-8.43543509358591e-21	1.52034661063362e-19	-2.72229906817392e-20	-5.63041698346966e-22	-8.29729015707207e-24	9.88795471063264e-22	-4.08057618636958e-22	-1.29203684535406e-21	1.62035667237877e-21	6.34506322688542e-22	-8.38258669746176e-22	1.65820572209141e-22	2.52083198391875e-21	-4.72878267012577e-22	3.11870275526732e-23	3.15916042640319e-21	-1.12149939646136e-21	-6.107131865116e-22	-6.34466386982072e-21	-1.42166828186643e-21	-1.35808827561989e-23	3.95162042064099e-25	8.05932901321415e-05	6.36105086163669e-05	1.06217207745656e-08	-1.27397386893893e-08	1.91357346145524e-06	8.66527224603193e-08	1.97386031244703e-07	8.76632687441952e-05	9.41330026207264e-07	6.44690454409474e-07	-1.27021347849324e-05	2.87070800457957e-06	4.83748909800582e-06	9.15092390708461e-07	-5.24771512084732e-08	-1.21414486985538e-05	2.41881839379069e-06	6.97980589208584e-06	4.94622210751773e-09
CQ_MET~~SE_process	-1.69826370074417e-20	1.58794818058838e-21	-7.51162374152213e-21	6.12959710580783e-21	-2.78890997460522e-21	1.08114944140804e-20	4.51805174194118e-19	-2.29377358225828e-19	3.96296654543833e-20	1.5568073884328e-19	5.92383629688333e-21	-3.66687153069304e-20	-3.49609349893507e-20	2.29825434878804e-19	-1.28967098494485e-19	-4.93898957431119e-21	-2.03529528524213e-20	3.2005300877343e-21	-1.82801159165306e-20	-5.17054292541989e-22	4.65560638943726e-21	-1.80012202807598e-20	-1.15556538998032e-20	4.02333082215133e-20	-4.87704271382531e-21	-1.01542665331921e-20	-3.36885993631268e-20	-4.31759306950542e-21	-5.85209259160927e-23	6.04703864082405e-23	1.66894659049264e-06	5.12922000598278e-07	1.04288325704145e-06	-2.07645409331649e-07	-1.55697360864504e-06	6.0764733004446e-07	3.6733243494416e-06	9.41330026207265e-07	5.47316149497494e-05	1.50355958880662e-05	6.14941552166101e-06	1.4015014582411e-05	1.96196834099791e-05	2.51856831345787e-05	6.91723441280251e-06	2.80798724822525e-06	6.45258778468709e-06	9.04403503789074e-06	-2.34405625850013e-07
CQ_MET~~SE_mix	-3.47167779343814e-20	-2.14532180984673e-21	-3.20164621236807e-21	9.97055467487309e-21	-5.37797006798242e-21	1.09033977950131e-20	-6.32331587374249e-21	1.73411147661016e-19	-7.0388056763544e-21	6.19915530913268e-21	9.56430655563881e-21	8.36575959797537e-22	1.20984047592989e-22	1.83045816747843e-21	-2.65758913835704e-20	7.81751308434236e-22	-9.23087424115471e-20	-5.52545489449084e-21	-2.3027186460724e-20	-1.21461946889957e-20	-1.08720351463072e-20	-6.85639681699017e-21	-3.0140775079749e-21	-6.13884370081001e-21	-2.80975631170297e-21	-1.63557387054103e-21	-2.44893561937048e-20	-1.62614424423162e-20	5.50612677530175e-23	-4.91952180743521e-22	-1.20897482239835e-06	8.49262893965651e-07	2.86647076113648e-07	-8.6740364123303e-07	-7.97232078721831e-06	5.83790482343177e-07	4.7122030438913e-06	6.44690454409477e-07	1.50355958880662e-05	6.28368970327371e-05	3.20946281678823e-05	1.34342473197516e-05	2.50110359246545e-05	6.92987494523737e-06	2.89052799121161e-05	1.46184068923506e-05	6.20766093743056e-06	1.16213776947577e-05	4.94887178615673e-07
CQ_MET~~SE_cope	-1.43943005810703e-20	-1.33016746340085e-21	-4.9670530831772e-21	9.30689203679544e-21	-2.89808582584892e-21	1.19177680513464e-20	1.79547088289871e-19	1.33271563586189e-19	-2.65191497952386e-20	1.02522218404671e-19	2.3849681959083e-21	7.31512791798221e-22	1.34744798855068e-21	8.0872806051281e-22	-9.16120585385639e-21	-3.51891867245385e-21	-2.59499217064907e-20	-1.29440717288834e-20	-5.00088936097014e-20	-2.07806830100896e-19	-3.02454333910211e-19	-3.0076236444938e-21	1.60706378317646e-21	8.54864955288174e-22	-4.57495554139106e-22	-7.73563101928012e-21	-1.43351348340697e-21	-6.12783078651822e-21	4.69693248921199e-23	-5.55182259086151e-22	-2.18048866270947e-05	-7.07278069387407e-06	1.19170800567533e-07	-4.42026380263468e-07	-5.59274839856949e-05	1.82288821386533e-07	3.15313425578067e-06	-1.27021347849324e-05	6.14941552166102e-06	3.20946281678823e-05	0.00022597982040021	3.96229262379194e-06	1.57492494219416e-05	2.80414147426728e-06	1.47863420570423e-05	0.000104313892417738	1.76526416435423e-06	6.99596196157776e-06	2.61937516564677e-07
CQ_MET~~SE_US	-1.30388800728206e-20	-2.88585834438847e-21	-1.2834569869204e-20	5.51302276169123e-21	-2.86884261400135e-21	1.07057581531583e-20	1.52064049596781e-19	-1.02246429917793e-19	-9.46577581485846e-21	3.39670696150188e-20	-1.10552801343806e-20	-2.10892103246475e-20	-1.17834563609102e-20	3.71872774364378e-20	-1.67307078750179e-21	-1.4160054023706e-20	3.35956358193019e-21	2.58335096491371e-21	-4.00564651724798e-21	4.19863195562031e-21	3.34021438302473e-21	-1.22151329186295e-19	-8.5139907410686e-20	2.72330595838214e-19	-8.75775852899479e-21	-1.61961464658448e-20	-6.63975093871634e-21	-5.03923982654404e-21	1.2585379650357e-23	-3.38580698560025e-22	3.8019080399226e-06	1.83687451896565e-06	2.66742627399348e-07	-1.856404698108e-07	-1.04547165317576e-06	3.38626887277481e-06	3.39906387402631e-06	2.87070800457957e-06	1.4015014582411e-05	1.34342473197516e-05	3.96229262379194e-06	7.80425446138565e-05	1.82609173315005e-05	6.4595087280177e-06	6.17385195369895e-06	1.68360241045378e-06	3.59345876520393e-05	8.5079111325358e-06	3.15216477661367e-08
CQ_MET~~SE_LA	1.34798549106326e-20	-3.64624111981862e-21	-3.37110523544186e-21	5.94333399806492e-21	-3.16449046259864e-21	2.85032227823083e-20	-3.71292516157384e-19	1.79237507036305e-19	-2.35999748936956e-20	-1.4776990918707e-19	5.57948832171189e-21	-8.89446955066047e-22	-8.23934307802699e-21	8.42610930079374e-21	-3.20580066248653e-20	-6.21826536878052e-21	-3.46406448639261e-20	-1.41204292040875e-21	-6.21195029414314e-21	-1.016190732112e-20	-8.80064660701972e-21	-8.4141300505238e-21	-1.09632845797493e-20	-1.12606915559753e-20	-3.64707498036602e-21	-1.29740397689863e-19	-2.77841471587356e-19	-5.11261109848579e-21	5.09243776870771e-23	-4.62718687635244e-22	1.64622350099355e-05	9.66332316027273e-07	3.72402784012873e-07	-3.46060837708559e-07	-4.17645203860904e-06	7.85004482263293e-07	3.78620910678833e-05	4.83748909800583e-06	1.96196834099791e-05	2.50110359246545e-05	1.57492494219416e-05	1.82609173315005e-05	0.000202191368475229	9.00165504893448e-06	1.15273932156467e-05	7.58759317060805e-06	8.34310117521877e-06	9.2778407787093e-05	1.03979154372647e-07
CQ_BEH~~SE_process	8.58763058075029e-21	-1.47281769149566e-21	-6.90068464381418e-21	4.2244118317262e-22	-3.04208793833703e-22	8.91306171214244e-21	1.50832929788224e-19	2.71797607889389e-21	6.42357291050917e-21	2.76149897363662e-19	1.44307229611008e-20	-1.95437870087158e-19	-2.7458549029322e-20	2.53924853615157e-20	4.09161357080148e-20	-4.77930529287057e-20	7.41287351177027e-21	-5.27464654051005e-24	-2.90007782899446e-20	-6.43828649680185e-22	1.59866125649882e-21	-4.22952570880474e-20	-4.00260797379712e-21	1.03868707916849e-20	-1.32210128064394e-21	-8.18284708946202e-21	-1.71632184929641e-20	-4.77619631044901e-21	-1.59653838548444e-22	-8.77921562779279e-24	7.67943769104206e-07	8.79821007779372e-07	6.96558508725351e-07	3.17000716980927e-07	-1.09756595656836e-06	6.38032047533059e-07	4.68608326870002e-07	9.15092390708462e-07	2.51856831345788e-05	6.92987494523737e-06	2.80414147426728e-06	6.4595087280177e-06	9.00165504893448e-06	4.31957294214125e-05	1.18776840650634e-05	4.8866794918105e-06	1.10601489654589e-05	1.54301627063729e-05	6.72386238574373e-07
CQ_BEH~~SE_mix	-2.51121372248925e-20	-1.78448847433535e-21	-7.44110205755572e-21	1.50953507565326e-21	-1.91444910318427e-21	1.00676275283449e-20	7.19137929944084e-21	3.57668379607071e-21	8.65394024737204e-21	3.68121854116595e-20	1.9621071961246e-20	-4.81583875189123e-20	3.93184376388816e-22	6.2511149518386e-21	2.54387298938205e-21	-2.25847301356681e-19	5.10253500066563e-20	-7.62894345438108e-21	-1.00129348736467e-19	4.65724213366312e-21	1.55079741651145e-22	-4.39317305022862e-20	9.78635018068563e-22	4.38210933397789e-21	4.88445075436967e-22	-7.17190902919307e-22	-3.09410129612745e-20	-1.79923253661769e-20	-5.46359589732791e-23	-1.90637553917391e-22	-5.56293824591845e-07	1.45675041110918e-06	1.91456194660404e-07	1.32421697675754e-06	-5.61997187512246e-06	6.12982265144614e-07	6.01138743603002e-07	-5.24771512084698e-08	6.91723441280252e-06	2.89052799121161e-05	1.47863420570422e-05	6.17385195369894e-06	1.15273932156467e-05	1.18776840650634e-05	4.96022099673317e-05	2.51911995545943e-05	1.0634745059865e-05	1.97965677007118e-05	5.58388323554526e-07
CQ_BEH~~SE_cope	-3.19514899900381e-22	-7.88759091594368e-22	-3.12169069841422e-21	3.43606068135586e-21	-6.22797794056067e-22	9.28280865816577e-21	1.15340350850333e-19	1.26557623773794e-20	2.50981434812572e-21	1.97626984847706e-19	4.55046129056877e-21	-1.46412317459318e-20	6.09429551243095e-22	3.88880425362629e-21	-5.45184148127691e-21	-9.34515189329457e-20	-4.34768073499843e-21	-1.78516071310112e-21	-6.8684285321396e-19	-8.12745639908409e-20	-1.58565445667871e-20	-1.24057931698559e-20	3.99872928141272e-22	5.46725936249176e-21	1.33769511790352e-22	-3.43736106523608e-21	-2.74314323059338e-20	-4.84054962501677e-21	2.00179556369141e-23	-1.80523258139563e-22	-1.00332310912107e-05	-1.21320220825553e-05	7.95960953121595e-08	6.74817131373226e-07	-3.9425268429977e-05	1.91403967730967e-07	4.02247345302486e-07	-1.21414486985538e-05	2.80798724822525e-06	1.46184068923506e-05	0.000104313892417738	1.68360241045379e-06	7.58759317060806e-06	4.8866794918105e-06	2.51911995545943e-05	0.000177964105228604	3.13896832926365e-06	1.31471650615122e-05	2.69676766691728e-07
CQ_BEH~~SE_US	6.8175673050206e-21	-6.23836238392452e-21	-1.75209401455485e-20	8.69040703695665e-22	-3.5105841305923e-22	6.08844909469842e-21	2.83455815561333e-20	6.97368871498986e-21	-1.35636934304745e-20	8.26072156647139e-20	-1.50670685632892e-20	-4.64264071591569e-20	-5.16399375864049e-21	4.88664028015925e-21	1.91679985703329e-21	-4.36464124501316e-20	1.81769375177184e-21	-3.11035610930393e-23	-1.24415521507093e-20	1.04435624148585e-21	4.05694898459928e-22	-3.0948406307405e-19	-3.50472656697039e-20	2.86695275350841e-20	3.92965134839212e-20	-7.91114913086429e-21	-2.40738902219472e-20	-7.91771650470589e-21	4.41167248275033e-23	-6.91700356746551e-23	1.74939785766536e-06	3.1508119919901e-06	1.78161693075667e-07	2.83406997631757e-07	-7.36990074020292e-07	3.55559541788145e-06	4.33620743339441e-07	2.4188183937907e-06	6.4525877846871e-06	6.20766093743057e-06	1.76526416435423e-06	3.59345876520393e-05	8.34310117521878e-06	1.10601489654589e-05	1.0634745059865e-05	3.13896832926365e-06	6.16101861970207e-05	1.42958531387572e-05	2.33077715450634e-07
CQ_BEH~~SE_LA	7.45552195805178e-21	-3.50127579050191e-21	-7.47048365337048e-21	1.70058508904001e-21	-5.1909543845127e-22	1.5201544202813e-20	-1.3770137447902e-19	-1.99035031457868e-20	4.84824986329984e-21	-2.35704820724296e-19	1.35309506782551e-20	-3.74973126433665e-21	-7.97561652666647e-21	1.33657975301889e-20	-1.94156609020882e-20	-8.58328338818217e-21	-1.81529881165986e-20	-1.45490536391014e-21	-1.69100009900484e-21	-4.94662597524532e-21	-4.3904677679395e-21	-8.32157251992388e-21	-9.13124860308599e-21	-6.86667133262872e-21	-2.22392840651529e-21	-1.11348450355787e-19	-1.90656631601573e-19	-8.26627435479778e-21	3.31037463275826e-24	-4.21615851375904e-22	7.57488039067646e-06	1.65756093742364e-06	2.4873381188712e-07	5.2831186601106e-07	-2.94412927191936e-06	8.24257743557322e-07	4.83009107263221e-06	6.97980589208584e-06	9.04403503789074e-06	1.16213776947577e-05	6.99596196157776e-06	8.50791113253579e-06	9.27784077870931e-05	1.54301627063728e-05	1.97965677007118e-05	1.31471650615122e-05	1.42958531387572e-05	0.00015898717117518	3.65458620758818e-07
SE_process~~SE_mix	1.24132289308034e-20	7.20463427101985e-22	-4.13896427252141e-20	2.16454720664767e-20	-2.32540436942621e-21	-2.58790925206558e-21	-1.92455269717917e-21	1.41549539081863e-21	-5.30703586208911e-22	7.75318493192693e-22	7.69049919423634e-22	3.53311011408625e-19	1.10734543270131e-20	-4.75695982119009e-20	-7.24901068743912e-20	2.43450618152191e-19	-1.83652687069742e-19	5.99270932710793e-20	7.52080985305942e-20	-1.26712829143869e-20	-3.27671350145131e-21	8.70853400711164e-20	-7.34734578061355e-21	-1.38840133041314e-20	-1.23325962109581e-21	-3.1270125724335e-21	-1.79633206685861e-21	3.32789674366281e-21	5.28482915216132e-22	-4.88422031095263e-23	-1.15198756663541e-08	1.17464763525917e-08	1.87979390633502e-05	2.15834549582834e-05	4.57267414454981e-06	4.29850356923635e-06	1.11871015914602e-05	4.94622210751772e-09	-2.34405625850014e-07	4.94887178615673e-07	2.61937516564677e-07	3.15216477661372e-08	1.03979154372647e-07	6.72386238574374e-07	5.58388323554527e-07	2.69676766691729e-07	2.33077715450635e-07	3.65458620758819e-07	4.18460108388127e-05
SE_process~~SE_cope	3.70922568746133e-21	6.48980941885359e-22	-2.51171713524237e-20	1.89411018798755e-20	-4.38947747099965e-21	-1.15560566946052e-20	1.90245644968977e-21	-7.38798904608777e-21	-4.42589564003069e-21	5.34341865351562e-22	-3.59183767656061e-21	3.51976895027437e-19	-3.02580784539808e-20	2.81038728655537e-20	-6.15331130732106e-20	1.22526887395117e-19	7.46949316588569e-21	1.26972747529829e-20	4.42834398498529e-19	1.67705093976207e-20	3.62413966383538e-19	7.20464775391077e-20	-1.07313296973193e-20	8.80913699824422e-21	1.46932740907477e-21	-1.17210940757337e-20	5.30608626136106e-20	3.22144431549021e-21	3.23899531150503e-22	1.93233428258617e-21	-2.07770731209085e-07	-9.78263053266274e-08	7.81506470455319e-06	1.09988660587448e-05	3.20782576136581e-05	1.34220953074957e-06	7.48576258755658e-06	-1.42619188633691e-07	-6.75308053960463e-06	-1.56742974239375e-06	1.36185873631362e-06	-1.70249394488271e-06	-2.27289940501412e-06	-4.7626919673169e-06	-1.11623150582491e-06	8.80788249248919e-07	-1.20162956049376e-06	-1.60816437711846e-06	2.10821364257553e-05
SE_process~~SE_US	6.4012761492932e-20	-6.63955372915049e-21	-2.05337663546303e-20	2.67201269689316e-21	-1.03454503912259e-20	1.82060486539275e-22	5.12088993800126e-21	-1.5666219649666e-22	-1.65307611267737e-23	6.46351667298321e-21	4.34345293853115e-22	1.41809818081869e-19	4.60885977733762e-20	1.35161462173385e-19	-1.93458717133132e-19	3.97748938901052e-20	-2.56276146723595e-20	5.61653952419219e-21	3.69105636306654e-21	-3.43950660736434e-21	7.48924206421303e-22	9.89706045490796e-20	-7.35635803899803e-21	2.82084264249864e-19	-1.0385647168393e-20	5.91429373521307e-21	-1.37267358041106e-20	1.32826031825838e-20	6.88146756277136e-22	2.16282570540468e-21	3.62269809952995e-08	2.54065063398153e-08	1.74926314387483e-05	4.61925974036758e-06	5.99649879242322e-07	2.49334123735507e-05	8.06961680564457e-06	3.11175268765829e-08	1.32123024886074e-06	4.54630137854516e-07	1.75747458878223e-07	1.04706913944774e-06	5.96471178699488e-07	1.33633732428094e-06	4.28404578190821e-07	1.69248098118307e-07	8.15441635921241e-07	5.60463670836524e-07	1.08069404158045e-05
SE_process~~SE_LA	2.60585770139734e-20	-2.0247073582279e-21	-4.45171204440123e-20	2.54258252742583e-20	-6.31239441956384e-21	-5.31817430415983e-20	3.30457807439178e-21	-1.30710846350054e-20	-1.56672531059154e-22	-1.63090955733597e-22	9.76708100575415e-24	1.29202304052814e-19	4.28767565739804e-20	-2.53254823817022e-19	1.52178608979089e-20	-4.91419640396373e-21	-3.43787235128938e-20	-5.1993529917519e-21	-1.95833627762008e-20	-2.06641819069199e-21	-4.17329370815754e-21	1.61936939252277e-20	9.9181218120934e-21	-5.55895297628717e-20	2.60754024486446e-22	1.30897462886661e-19	-3.67912531211461e-19	1.70669236442761e-21	1.0343008189985e-21	2.5191493798257e-21	1.56862572314407e-07	1.33657078151098e-08	2.44216858438161e-05	8.61097204167939e-06	2.39548241504759e-06	5.78006094811891e-06	8.9887268289643e-05	6.23910472152385e-08	5.32962220701156e-06	1.65258387036614e-06	7.47574188243289e-07	1.48785341277966e-06	3.75589755674908e-06	7.80516375258536e-07	3.3988934426472e-07	1.81733482221694e-07	2.82907434965002e-07	1.51619235808401e-06	1.90205517307153e-05
SE_mix~~SE_cope	-9.6647506340573e-21	-2.2833515590314e-21	-7.25637824769751e-21	-3.99808952630265e-20	4.80178953042194e-22	-1.05452737808311e-20	-1.27366260937725e-20	-1.23357865066912e-20	-7.99677313769227e-21	-5.85577490842895e-21	-5.57838816005416e-21	9.31806434710868e-20	4.93607493873815e-21	1.38284680385755e-20	-1.91709690175496e-20	4.48046332851731e-19	-4.34709532941514e-20	7.81837885583695e-20	1.20096515959897e-18	4.43487022594995e-21	1.3557878087534e-19	6.07554471123316e-20	-6.19340135477865e-22	7.88797367150143e-21	1.87847594642418e-21	-8.06682897893436e-21	8.72651614592137e-20	-1.02795146354366e-21	-2.49710927817453e-21	1.31021374168954e-21	1.50507861841721e-07	-1.61974434847313e-07	2.14805006415986e-06	4.59459060496334e-05	0.000164253368567799	1.28951302938264e-06	9.60286375372597e-06	-6.18368310807145e-08	-1.91569386657544e-06	-8.04319348148582e-06	-5.53661376617505e-06	-1.70307484307203e-06	-3.23653237238042e-06	-1.25411823392535e-06	-5.17672394514098e-06	-4.42994862098157e-07	-1.13587966950516e-06	-2.02316981988579e-06	9.98599127595318e-06
SE_mix~~SE_US	6.70970854626815e-21	-3.73818849327118e-21	-2.33107139545734e-20	6.17836722962682e-21	-1.66126169728956e-20	4.16080555042064e-21	-1.27956967612074e-21	2.32663866688733e-21	-4.94589473309068e-23	5.62127432592337e-22	1.13593994357443e-21	1.06292352573131e-19	1.30201893805378e-20	-7.98457268271553e-22	-6.1552560061554e-20	1.33993912116577e-19	-9.87941801724275e-20	1.35512604446757e-20	2.12249831890026e-20	-1.30233276628814e-20	-3.75955673875222e-21	4.70485725878036e-19	6.99346536276411e-21	-1.21504633735218e-19	-5.17562467576621e-20	-6.34834992226054e-21	8.65849973107097e-21	3.34442535264211e-21	3.21585752046327e-21	-2.50663718969451e-21	-2.62426060632007e-08	4.20664410466714e-08	4.80802776494431e-06	1.92961777074322e-05	3.07044459250458e-06	2.39545014292279e-05	1.03518418895884e-05	6.25414583266504e-09	2.29881743095233e-07	1.27105799331108e-06	6.66045233077574e-07	-2.46507288040997e-07	4.19322770770924e-07	4.9031540852059e-07	1.57378091528549e-06	7.74029475230709e-07	1.12844037929096e-06	7.6188823629169e-07	1.23519920006201e-05
SE_mix~~SE_LA	-1.90943904326514e-20	6.32076263448991e-22	-5.18045624588491e-20	2.64741701834084e-20	-9.22831611935761e-21	-1.23551330235421e-20	3.01816644606381e-22	1.59147344532685e-20	-4.35660598723015e-22	1.54769358000391e-21	7.10355250553444e-22	1.25010448739813e-20	-1.27180704292134e-21	1.61232008072251e-20	1.84400485157544e-20	-7.76651319596576e-21	1.18542816748169e-19	3.8340113599956e-20	2.43598790880288e-20	4.2926630280761e-21	1.34384211658647e-20	6.99273734858027e-21	5.0954701181834e-21	1.5134078707735e-20	6.15922027244677e-21	-4.87091830922746e-20	5.05398796956781e-19	-2.89652183490194e-21	1.11625950419288e-22	-6.69020025477436e-21	-1.13630299246892e-07	2.21300698463304e-08	6.71254888179461e-06	3.59708819354578e-05	1.22658175751094e-05	5.55312991933727e-06	0.000115308918828777	7.94885894627586e-08	1.2788383902001e-06	5.73255269416895e-06	2.8936860615304e-06	1.13909192061194e-06	9.65819011800519e-07	3.86267994404732e-07	1.01753493211467e-06	5.60677654733716e-07	3.51781266298924e-07	2.42303648504327e-06	1.83257558663525e-05
SE_cope~~SE_US	-2.59027522303753e-20	-1.16985214600242e-21	-8.33981814443566e-21	-2.84591048867982e-21	-7.56898182504202e-21	-1.45883226423817e-20	7.22417212769241e-21	-8.06681614891148e-22	-2.59482428092608e-21	7.5176926119743e-21	-1.370176259929e-21	8.28034224709817e-20	-2.64152628671393e-21	1.20460577458646e-20	-2.5432507173398e-20	6.39293858846061e-20	7.66532760594626e-21	2.69463611636275e-21	1.74330462316441e-19	4.65272206919158e-21	7.7580356911094e-20	5.08290834171389e-19	-6.50916647146989e-20	9.54879475555949e-21	-7.83872633180119e-20	-1.4907997895533e-20	4.18658253729695e-20	2.38257547326027e-21	1.63827606617525e-21	-2.15744692671154e-21	-4.73307664813436e-07	-3.50335230950198e-07	1.9988918975478e-06	9.83327620438866e-06	2.15398057052068e-05	7.47980305350212e-06	6.92685501207353e-06	-4.15313125380129e-07	-1.6067669135749e-06	-9.79063295936663e-07	4.35303249668423e-06	-9.61940198921621e-06	-1.8869939560422e-06	-1.08582839358243e-06	-4.50344147385223e-07	4.75108056676404e-06	-6.74960681844181e-06	-1.20456828589654e-06	6.07776531240566e-06
SE_cope~~SE_LA	-2.26754664603608e-20	1.06331560658114e-21	-3.06111632306874e-20	9.42819061798935e-21	-4.51338021557799e-21	-1.91654914256205e-20	-1.26483300571194e-21	1.12031759159352e-20	-2.61247401175019e-21	6.29393207431497e-22	-2.05965066553237e-21	1.53750175103951e-20	-1.16638188044001e-20	6.77712845096197e-21	1.5698528479357e-20	2.91428554051708e-20	3.47349590367439e-20	5.67053044235109e-21	2.45066635220889e-19	1.93423128887978e-19	1.33999362856944e-19	3.55456693571955e-21	-9.19907245773486e-21	1.25303203702578e-20	4.76812110299396e-21	-1.97941315041658e-19	4.66019055336276e-19	-1.93687580552141e-21	-2.47153914170231e-22	-7.8969035532987e-21	-2.04941885188816e-06	-1.84302330733342e-07	2.7906784710234e-06	1.83306571254562e-05	8.60472545338637e-05	1.73396713139154e-06	7.71580720460218e-05	-8.53076877280408e-07	-1.84499096460972e-06	-1.11282375298146e-07	1.90238164469669e-05	-1.85644315590158e-06	-2.34983574707947e-05	-1.63994079171582e-06	-1.81600796804482e-06	1.22121206813311e-06	-1.53653239720283e-06	-1.74750806317914e-05	8.93465379549521e-06
SE_US~~SE_LA	9.74013709028979e-21	-8.76958555352395e-22	-9.63974589439225e-21	1.27414381394058e-20	-9.85671259118381e-21	-1.88323938069224e-20	-9.30371617158604e-21	-6.42539917947982e-21	-1.45689669516944e-21	-9.90209488424618e-21	-5.15447722695793e-22	4.93939513046968e-20	1.98657880272146e-20	-4.39066192512559e-20	-6.03756285578401e-20	-3.84993772738698e-21	-2.69270812304116e-20	-7.46086117481236e-21	-2.25556454961911e-20	-6.56439383202522e-21	-3.55941558335395e-21	2.13890146598635e-19	7.18548740576422e-20	-3.63097875236827e-19	-3.36522830198274e-20	6.76130012263695e-20	-2.67013782124635e-19	4.36360708379042e-21	1.95008338400268e-21	-7.78425296686713e-21	3.57337423643405e-07	4.78652272370432e-08	6.24643708058113e-06	7.69843600438985e-06	1.60851086152496e-06	3.22108557111972e-05	8.31760381913135e-05	2.1039572004637e-07	1.73972642118215e-06	1.80803952306225e-06	7.58758511351927e-07	7.72376241432395e-06	6.07160499855036e-06	6.13208442827621e-07	7.32581132405552e-07	4.32656802899852e-07	1.34738240149503e-06	4.80750400182623e-06	7.00711576883252e-06
[truncated: 9 more columns]
